# Supplementary material for: Ethyl 2-[2-(3-meth­oxy­phen­yl)hydrazinyl­idene]-3-oxobutano­ate
Source: Acta Crystallogr Sect E Struct Rep Online. 2011 Sep 30;67(Pt 10):o2809. doi: 10.1107/S1600536811039444 (PMC3201266; doi:10.1107/S1600536811039444)
Supplement: Supplementary file 1 [file e-67-o2809-sup1.cif]

##############################################################################
#                                                                            #
# This CIF contains the data in a paper accepted for publication in          #
# Acta Crystallographica Section E. It conforms to the requirements of       #
# Notes for Authors for Acta Crystallographica Section E, and has been       #
# peer reviewed under the auspices of the IUCr Commission on Journals.       #
#                                                                            #
# Full details of the Crystallographic Information File format               #
# are given in the paper "The Crystallographic Information File (CIF):       #
# a New Standard Archive File for Crystallography" by S. R. Hall, F. H.      #
# Allen and I. D. Brown [Acta Cryst. (1991), A47, 655-685].                  #
#                                                                            #
# The current version of the core CIF dictionary is obtainable from          #
# ftp://ftp.iucr.org/pub/cif_core.dic.                                       #
#                                                                            #
# Software is freely available for graphical display of the structure(s)     #
# in this CIF. For information consult the CIF software page                 #
# http://www.iucr.org/resources/cif/software.                                #
#                                                                            #
# This file may be used for bona fide research purposes within the           #
# scientific community so long as proper attribution is given to the journal # 
# article from which it was obtained.                                        #
#                                                                            #
##############################################################################
data_global
_audit_creation_method     'form.cif (version 2.0)'
_journal_data_validation_number     ?
_journal_date_recd_electronic     2011-09-22
_journal_date_accepted     2011-09-26
_journal_name_full     'Acta Crystallographica, Section E'
_journal_year     2011
_journal_volume     67
_journal_issue     10
_journal_page_first     o2809
_journal_page_last     o2809
_journal_paper_category     QO
_journal_coeditor_code     HB6413
_publ_contact_author_name     'Prof. Fun Hoong-Kun'
_publ_contact_author_address
;
      X-ray Crystallography Unit
      School of Physics
      Universiti Sains Malaysia
      11800 USM, Penang
      MALAYSIA
;
_publ_contact_author_email     'hkfun@usm.my'
_publ_contact_author_fax     '6 04 6579150'
_publ_contact_author_phone     '6 04 6577888  Ext. 3690'
_publ_section_title
;
Ethyl 2-[2-(3-methoxyphenyl)hydrazinylidene]-3-oxobutanoate
;
loop_
    _publ_author_name
    _publ_author_footnote
    _publ_author_address
    'Hoong-Kun Fun'
;
Thomson Reuters ResearcherID: A-3561-2009.
;
;
      X-ray Crystallography Unit
      School of Physics
      Universiti Sains Malaysia
      11800 USM, Penang
      Malaysia
;
    'Safra Izuani Jama Asik' ?
;
      X-ray Crystallography Unit
      School of Physics
      Universiti Sains Malaysia
      11800 USM, Penang
      Malaysia
;
    'Ibrahim Abdul Razak' ?
;
      X-ray Crystallography Unit
      School of Physics
      Universiti Sains Malaysia
      11800 USM, Penang
      Malaysia
;
    'Shobhitha Shetty' ?
;
      Department of Studies in Chemistry
      Mangalore University
      Mangalagangotri, Mangalore 574 199
      India
;
    'Balakrishna Kalluraya' ?
;
      Department of Studies in Chemistry
      Mangalore University
      Mangalagangotri, Mangalore 574 199
      India
;
data_I
_audit_creation_method     SHELXL-97
_chemical_name_systematic
;
Ethyl 2-[2-(3-methoxyphenyl)hydrazinylidene]-3-oxobutanoate
;
_chemical_name_common     ?
_chemical_formula_moiety     'C13 H16 N2 O4'
_chemical_formula_sum     'C13 H16 N2 O4'
_chemical_formula_iupac     'C13 H16 N2 O4'
_chemical_formula_weight     264.28
_chemical_melting_point     ?
_symmetry_cell_setting     triclinic
_symmetry_space_group_name_H-M     'P -1'
_symmetry_space_group_name_Hall     '-P 1'
loop_
    _symmetry_equiv_pos_as_xyz
    'x, y, z'
    '-x, -y, -z'
_cell_length_a     5.7796(4)
_cell_length_b     7.4691(5)
_cell_length_c     16.9842(11)
_cell_angle_alpha     77.956(2)
_cell_angle_beta     89.394(2)
_cell_angle_gamma     72.547(2)
_cell_volume     682.97(8)
_cell_formula_units_Z     2
_cell_measurement_reflns_used     5306
_cell_measurement_theta_min     2.92
_cell_measurement_theta_max     31.02
_cell_measurement_temperature     296(2)
_exptl_crystal_description     'block'
_exptl_crystal_colour     'yellow'
_exptl_crystal_size_max     0.53
_exptl_crystal_size_mid     0.36
_exptl_crystal_size_min     0.25
_exptl_crystal_density_diffrn     1.285
_exptl_crystal_density_meas     ?
_exptl_crystal_density_method     'not measured'
_exptl_crystal_F_000     280
_exptl_absorpt_coefficient_mu     0.096
_exptl_absorpt_correction_type     multi-scan
_exptl_absorpt_process_details     '(<i>SADABS</i>; Bruker, 2009)'
_exptl_absorpt_correction_T_min     0.9417
_exptl_absorpt_correction_T_max     0.9767
_exptl_special_details     .
_diffrn_ambient_temperature     296(2)
_diffrn_radiation_type     MoK\a
_diffrn_radiation_wavelength     0.71073
_diffrn_radiation_source     'fine-focus sealed tube'
_diffrn_radiation_monochromator     graphite
_diffrn_measurement_device_type     'Bruker APEX DUO CCD'
_diffrn_measurement_method     '\f and \w'
_diffrn_detector_area_resol_mean     ?
_diffrn_reflns_number     11969
_diffrn_reflns_av_R_equivalents     0.0213
_diffrn_reflns_av_sigmaI/netI     0.0198
_diffrn_reflns_theta_min     1.23
_diffrn_reflns_theta_max     27.49
_diffrn_reflns_theta_full     27.49
_diffrn_measured_fraction_theta_max     0.987
_diffrn_measured_fraction_theta_full     0.987
_diffrn_reflns_limit_h_min     -7
_diffrn_reflns_limit_h_max     7
_diffrn_reflns_limit_k_min     -9
_diffrn_reflns_limit_k_max     9
_diffrn_reflns_limit_l_min     -22
_diffrn_reflns_limit_l_max     22
_diffrn_standards_number     0
_diffrn_standards_interval_count     .
_diffrn_standards_interval_time     .
_diffrn_standards_decay_%     ?
_refine_special_details
;
 Refinement of F^2^ against ALL reflections.  The weighted R-factor wR and
 goodness of fit S are based on F^2^, conventional R-factors R are based
 on F, with F set to zero for negative F^2^. The threshold expression of
 F^2^ > 2sigma(F^2^) is used only for calculating R-factors(gt) etc. and is
 not relevant to the choice of reflections for refinement.  R-factors based
 on F^2^ are statistically about twice as large as those based on F, and R-
 factors based on ALL data will be even larger.
;
_reflns_number_total     3108
_reflns_number_gt     2419
_reflns_threshold_expression     I>2\s(I)
_refine_ls_structure_factor_coef     Fsqd
_refine_ls_matrix_type     full
_refine_ls_R_factor_all     0.0608
_refine_ls_R_factor_gt     0.0497
_refine_ls_wR_factor_gt     0.1578
_refine_ls_wR_factor_ref     0.1803
_refine_ls_goodness_of_fit_ref     1.038
_refine_ls_restrained_S_all     1.038
_refine_ls_number_reflns     3108
_refine_ls_number_parameters     179
_refine_ls_number_restraints     0
_refine_ls_hydrogen_treatment     mixed
_refine_ls_weighting_scheme     calc
_refine_ls_weighting_details
         'calc w=1/[\s^2^(Fo^2^)+(0.1108P)^2^+0.0852P] where P=(Fo^2^+2Fc^2^)/3'
_atom_sites_solution_hydrogens     geom
_atom_sites_solution_primary     direct
_atom_sites_solution_secondary     difmap
_refine_ls_shift/su_max     ?
_refine_ls_shift/su_max_lt     0.001
_refine_ls_shift/su_mean     0.000
_refine_diff_density_max     0.223
_refine_diff_density_min     -0.203
_refine_ls_extinction_method     none
_refine_ls_extinction_coef     ?
loop_
    _atom_type_symbol
    _atom_type_description
    _atom_type_scat_dispersion_real
    _atom_type_scat_dispersion_imag
    _atom_type_scat_source
    'C' 'C' 0.0033 0.0016
                         'International Tables Vol C Tables 4.2.6.8 and 6.1.1.4'
    'H' 'H' 0.0000 0.0000
                         'International Tables Vol C Tables 4.2.6.8 and 6.1.1.4'
    'N' 'N' 0.0061 0.0033
                         'International Tables Vol C Tables 4.2.6.8 and 6.1.1.4'
    'O' 'O' 0.0106 0.0060
                         'International Tables Vol C Tables 4.2.6.8 and 6.1.1.4'
_computing_data_collection     'APEX2 (Bruker, 2009)'
_computing_cell_refinement     'SAINT (Bruker, 2009)'
_computing_data_reduction     'SAINT (Bruker, 2009)'
_computing_structure_solution     'SHELXTL (Sheldrick, 2008)'
_computing_structure_refinement     'SHELXTL (Sheldrick, 2008)'
_computing_molecular_graphics     'SHELXTL (Sheldrick, 2008)'
_computing_publication_material
;
SHELXTL (Sheldrick, 2008) and PLATON (Spek, 2009)
;
loop_
    _atom_site_type_symbol
    _atom_site_label
    _atom_site_fract_x
    _atom_site_fract_y
    _atom_site_fract_z
    _atom_site_U_iso_or_equiv
    _atom_site_adp_type
    _atom_site_calc_flag
    _atom_site_refinement_flags
    _atom_site_occupancy
    _atom_site_symmetry_multiplicity
    _atom_site_disorder_assembly
    _atom_site_disorder_group
    O O1 0.1556(2) 0.3160(2) 0.33318(7) 0.0707(4) Uani d . 1 1 . .
    O O2 1.1429(2) -0.1952(2) 0.34750(7) 0.0743(4) Uani d . 1 1 . .
    O O3 0.2371(2) 0.53420(17) 0.05938(7) 0.0633(3) Uani d . 1 1 . .
    O O4 -0.1755(2) 0.5181(2) 0.26261(8) 0.0777(4) Uani d . 1 1 . .
    N N1 0.5632(2) 0.27108(17) 0.15513(8) 0.0466(3) Uani d . 1 1 . .
    N N2 0.4082(2) 0.29646(16) 0.21110(7) 0.0465(3) Uani d . 1 1 . .
    C C1 0.8606(3) 0.0293(2) 0.25233(9) 0.0506(4) Uani d . 1 1 . .
    H H1A 0.7505 0.0426 0.2927 0.061 Uiso calc R 1 1 . .
    C C2 1.0931(3) -0.0981(2) 0.26917(9) 0.0522(4) Uani d . 1 1 . .
    C C3 1.2578(3) -0.1225(2) 0.20927(10) 0.0542(4) Uani d . 1 1 . .
    H H3A 1.4129 -0.2093 0.2208 0.065 Uiso calc R 1 1 . .
    C C4 1.1857(3) -0.0148(2) 0.13213(9) 0.0553(4) Uani d . 1 1 . .
    H H4A 1.2943 -0.0305 0.0915 0.066 Uiso calc R 1 1 . .
    C C5 0.9560(3) 0.1162(2) 0.11373(9) 0.0505(3) Uani d . 1 1 . .
    H H5A 0.9107 0.1890 0.0617 0.061 Uiso calc R 1 1 . .
    C C6 0.7950(2) 0.13607(19) 0.17489(8) 0.0441(3) Uani d . 1 1 . .
    C C7 0.1888(2) 0.41968(19) 0.19492(8) 0.0461(3) Uani d . 1 1 . .
    C C8 0.0353(3) 0.4262(2) 0.26510(9) 0.0528(4) Uani d . 1 1 . .
    C C9 0.0175(4) 0.3139(4) 0.40468(11) 0.0865(7) Uani d . 1 1 . .
    H H9A -0.1166 0.2641 0.3986 0.104 Uiso calc R 1 1 . .
    H H9B -0.0475 0.4429 0.4141 0.104 Uiso calc R 1 1 . .
    C C10 0.1857(5) 0.1891(5) 0.47226(13) 0.1126(10) Uani d . 1 1 . .
    H H10A 0.0990 0.1788 0.5207 0.169 Uiso calc R 1 1 . .
    H H10B 0.3132 0.2433 0.4792 0.169 Uiso calc R 1 1 . .
    H H10C 0.2545 0.0638 0.4609 0.169 Uiso calc R 1 1 . .
    C C11 0.0984(3) 0.5402(2) 0.11476(9) 0.0487(3) Uani d . 1 1 . .
    C C12 -0.1580(3) 0.6703(2) 0.09875(10) 0.0597(4) Uani d . 1 1 . .
    H H12A -0.1847 0.7315 0.0426 0.090 Uiso calc R 1 1 . .
    H H12B -0.1853 0.7663 0.1305 0.090 Uiso calc R 1 1 . .
    H H12C -0.2683 0.5963 0.1129 0.090 Uiso calc R 1 1 . .
    C C13 1.3843(3) -0.3131(4) 0.37051(12) 0.0847(6) Uani d . 1 1 . .
    H H13A 1.3949 -0.3739 0.4266 0.127 Uiso calc R 1 1 . .
    H H13B 1.4920 -0.2357 0.3616 0.127 Uiso calc R 1 1 . .
    H H13C 1.4297 -0.4096 0.3389 0.127 Uiso calc R 1 1 . .
    H H1N1 0.517(3) 0.341(3) 0.1067(12) 0.065(5) Uiso d . 1 1 . .
loop_
    _atom_site_aniso_label
    _atom_site_aniso_U_11
    _atom_site_aniso_U_22
    _atom_site_aniso_U_33
    _atom_site_aniso_U_12
    _atom_site_aniso_U_13
    _atom_site_aniso_U_23
    O1 0.0532(7) 0.0947(9) 0.0492(6) -0.0042(6) 0.0115(5) -0.0101(6)
    O2 0.0537(7) 0.0919(9) 0.0512(6) 0.0048(6) 0.0072(5) 0.0013(6)
    O3 0.0516(6) 0.0726(7) 0.0522(6) -0.0059(5) 0.0090(5) -0.0036(5)
    O4 0.0511(7) 0.0915(9) 0.0686(8) 0.0058(6) 0.0189(5) -0.0105(6)
    N1 0.0392(6) 0.0488(6) 0.0478(6) -0.0087(5) 0.0078(5) -0.0093(5)
    N2 0.0400(6) 0.0487(6) 0.0508(6) -0.0117(5) 0.0082(5) -0.0138(5)
    C1 0.0434(7) 0.0565(8) 0.0474(7) -0.0094(6) 0.0133(6) -0.0106(6)
    C2 0.0459(8) 0.0560(8) 0.0482(8) -0.0087(6) 0.0081(6) -0.0073(6)
    C3 0.0406(7) 0.0566(8) 0.0602(9) -0.0061(6) 0.0114(6) -0.0142(6)
    C4 0.0468(8) 0.0621(9) 0.0554(8) -0.0128(6) 0.0190(6) -0.0158(6)
    C5 0.0471(8) 0.0526(8) 0.0486(7) -0.0124(6) 0.0115(6) -0.0086(6)
    C6 0.0394(7) 0.0429(6) 0.0492(7) -0.0108(5) 0.0080(5) -0.0112(5)
    C7 0.0409(7) 0.0474(7) 0.0493(7) -0.0105(5) 0.0078(5) -0.0134(6)
    C8 0.0458(7) 0.0558(8) 0.0533(8) -0.0087(6) 0.0088(6) -0.0145(6)
    C9 0.0712(12) 0.1166(17) 0.0559(10) -0.0087(11) 0.0213(9) -0.0142(10)
    C10 0.1045(18) 0.146(2) 0.0604(13) -0.0132(17) 0.0132(12) -0.0019(14)
    C11 0.0444(7) 0.0495(7) 0.0518(8) -0.0124(6) 0.0054(6) -0.0127(6)
    C12 0.0452(8) 0.0624(9) 0.0617(9) -0.0073(6) 0.0031(6) -0.0054(7)
    C13 0.0576(10) 0.1074(16) 0.0643(11) 0.0002(10) -0.0048(8) -0.0013(10)
_geom_special_details
;
 All esds (except the esd in the dihedral angle between two l.s. planes)
 are estimated using the full covariance matrix.  The cell esds are taken
 into account individually in the estimation of esds in distances, angles
 and torsion angles; correlations between esds in cell parameters are only
 used when they are defined by crystal symmetry.  An approximate (isotropic)
 treatment of cell esds is used for estimating esds involving l.s. planes.
;
loop_
    _geom_bond_atom_site_label_1
    _geom_bond_atom_site_label_2
    _geom_bond_site_symmetry_2
    _geom_bond_distance
    _geom_bond_publ_flag
    O1 C8 . 1.3321(19) ?
    O1 C9 . 1.446(2) ?
    O2 C2 . 1.3635(19) ?
    O2 C13 . 1.416(2) ?
    O3 C11 . 1.2286(18) ?
    O4 C8 . 1.2018(18) ?
    N1 N2 . 1.3029(16) ?
    N1 C6 . 1.4077(17) ?
    N1 H1N1 . 0.871(19) ?
    N2 C7 . 1.3159(17) ?
    C1 C6 . 1.379(2) ?
    C1 C2 . 1.386(2) ?
    C1 H1A . 0.9300 ?
    C2 C3 . 1.388(2) ?
    C3 C4 . 1.381(2) ?
    C3 H3A . 0.9300 ?
    C4 C5 . 1.385(2) ?
    C4 H4A . 0.9300 ?
    C5 C6 . 1.3885(19) ?
    C5 H5A . 0.9300 ?
    C7 C11 . 1.469(2) ?
    C7 C8 . 1.479(2) ?
    C9 C10 . 1.471(3) ?
    C9 H9A . 0.9700 ?
    C9 H9B . 0.9700 ?
    C10 H10A . 0.9600 ?
    C10 H10B . 0.9600 ?
    C10 H10C . 0.9600 ?
    C11 C12 . 1.500(2) ?
    C12 H12A . 0.9600 ?
    C12 H12B . 0.9600 ?
    C12 H12C . 0.9600 ?
    C13 H13A . 0.9600 ?
    C13 H13B . 0.9600 ?
    C13 H13C . 0.9600 ?
loop_
    _geom_angle_atom_site_label_1
    _geom_angle_atom_site_label_2
    _geom_angle_atom_site_label_3
    _geom_angle_site_symmetry_1
    _geom_angle_site_symmetry_3
    _geom_angle
    _geom_angle_publ_flag
    C8 O1 C9 . . 115.96(13) ?
    C2 O2 C13 . . 117.72(13) ?
    N2 N1 C6 . . 119.45(12) ?
    N2 N1 H1N1 . . 117.5(13) ?
    C6 N1 H1N1 . . 123.0(13) ?
    N1 N2 C7 . . 121.32(12) ?
    C6 C1 C2 . . 118.99(12) ?
    C6 C1 H1A . . 120.5 ?
    C2 C1 H1A . . 120.5 ?
    O2 C2 C1 . . 114.90(12) ?
    O2 C2 C3 . . 123.92(13) ?
    C1 C2 C3 . . 121.17(13) ?
    C4 C3 C2 . . 118.42(13) ?
    C4 C3 H3A . . 120.8 ?
    C2 C3 H3A . . 120.8 ?
    C3 C4 C5 . . 121.74(13) ?
    C3 C4 H4A . . 119.1 ?
    C5 C4 H4A . . 119.1 ?
    C4 C5 C6 . . 118.40(13) ?
    C4 C5 H5A . . 120.8 ?
    C6 C5 H5A . . 120.8 ?
    C1 C6 C5 . . 121.26(13) ?
    C1 C6 N1 . . 121.21(12) ?
    C5 C6 N1 . . 117.53(12) ?
    N2 C7 C11 . . 124.15(12) ?
    N2 C7 C8 . . 114.01(12) ?
    C11 C7 C8 . . 121.84(12) ?
    O4 C8 O1 . . 122.46(14) ?
    O4 C8 C7 . . 124.99(14) ?
    O1 C8 C7 . . 112.55(12) ?
    O1 C9 C10 . . 106.80(17) ?
    O1 C9 H9A . . 110.4 ?
    C10 C9 H9A . . 110.4 ?
    O1 C9 H9B . . 110.4 ?
    C10 C9 H9B . . 110.4 ?
    H9A C9 H9B . . 108.6 ?
    C9 C10 H10A . . 109.5 ?
    C9 C10 H10B . . 109.5 ?
    H10A C10 H10B . . 109.5 ?
    C9 C10 H10C . . 109.5 ?
    H10A C10 H10C . . 109.5 ?
    H10B C10 H10C . . 109.5 ?
    O3 C11 C7 . . 118.97(13) ?
    O3 C11 C12 . . 119.17(13) ?
    C7 C11 C12 . . 121.85(13) ?
    C11 C12 H12A . . 109.5 ?
    C11 C12 H12B . . 109.5 ?
    H12A C12 H12B . . 109.5 ?
    C11 C12 H12C . . 109.5 ?
    H12A C12 H12C . . 109.5 ?
    H12B C12 H12C . . 109.5 ?
    O2 C13 H13A . . 109.5 ?
    O2 C13 H13B . . 109.5 ?
    H13A C13 H13B . . 109.5 ?
    O2 C13 H13C . . 109.5 ?
    H13A C13 H13C . . 109.5 ?
    H13B C13 H13C . . 109.5 ?
loop_
    _geom_torsion_atom_site_label_1
    _geom_torsion_atom_site_label_2
    _geom_torsion_atom_site_label_3
    _geom_torsion_atom_site_label_4
    _geom_torsion_site_symmetry_1
    _geom_torsion_site_symmetry_2
    _geom_torsion_site_symmetry_3
    _geom_torsion_site_symmetry_4
    _geom_torsion
    _geom_torsion_publ_flag
    C6 N1 N2 C7 . . . . -179.23(12) ?
    C13 O2 C2 C1 . . . . -173.78(16) ?
    C13 O2 C2 C3 . . . . 6.6(3) ?
    C6 C1 C2 O2 . . . . 179.03(14) ?
    C6 C1 C2 C3 . . . . -1.3(2) ?
    O2 C2 C3 C4 . . . . -179.68(15) ?
    C1 C2 C3 C4 . . . . 0.7(2) ?
    C2 C3 C4 C5 . . . . 0.4(2) ?
    C3 C4 C5 C6 . . . . -0.9(2) ?
    C2 C1 C6 C5 . . . . 0.9(2) ?
    C2 C1 C6 N1 . . . . -178.33(12) ?
    C4 C5 C6 C1 . . . . 0.2(2) ?
    C4 C5 C6 N1 . . . . 179.44(13) ?
    N2 N1 C6 C1 . . . . 0.4(2) ?
    N2 N1 C6 C5 . . . . -178.85(12) ?
    N1 N2 C7 C11 . . . . -0.8(2) ?
    N1 N2 C7 C8 . . . . 178.50(12) ?
    C9 O1 C8 O4 . . . . -0.3(3) ?
    C9 O1 C8 C7 . . . . -179.75(16) ?
    N2 C7 C8 O4 . . . . -174.52(16) ?
    C11 C7 C8 O4 . . . . 4.8(3) ?
    N2 C7 C8 O1 . . . . 4.92(19) ?
    C11 C7 C8 O1 . . . . -175.78(13) ?
    C8 O1 C9 C10 . . . . -178.4(2) ?
    N2 C7 C11 O3 . . . . -3.6(2) ?
    C8 C7 C11 O3 . . . . 177.20(13) ?
    N2 C7 C11 C12 . . . . 176.54(13) ?
    C8 C7 C11 C12 . . . . -2.7(2) ?
loop_
    _geom_hbond_atom_site_label_D
    _geom_hbond_atom_site_label_H
    _geom_hbond_atom_site_label_A
    _geom_hbond_site_symmetry_A
    _geom_hbond_distance_DH
    _geom_hbond_distance_HA
    _geom_hbond_distance_DA
    _geom_hbond_angle_DHA
    _geom_hbond_publ_flag
    N1 H1N1 O3 . 0.87(2) 1.87(2) 2.5629(18) 135.3(18) yes
    C5 H5A O3 2_665 0.93 2.54 3.4389(19) 164 yes
    C13 H13C O4 1_745 0.96 2.58 3.219(3) 124 yes
    C12 H12B Cg1 1_465 0.96 2.82 3.6422(17) 145 yes
