# Supplementary material for: Ethyl 2-[2-(3-meth­oxy­phen­yl)hydrazinyl­idene]-3-oxobutano­ate
Source: Acta Crystallogr Sect E Struct Rep Online. 2011 Sep 30;67(Pt 10):o2809. doi: 10.1107/S1600536811039444 (PMC3201266; doi:10.1107/S1600536811039444)
Supplement: Supplementary file 2 [file e-67-o2809-Isup2.hkl]

# 
# h,k,l, Fc-squared, Fo-squared, sigma(Fo-squared) and status flag 
# 
data_I
_shelx_title ' mo_bk116_0m in P-1  (RT)' 
_shelx_refln_list_code          4 
_shelx_F_calc_maximum       70.51 
_exptl_crystal_F_000       280.00 
_reflns_d_resolution_high  0.7698 
 
loop_ 
 _symmetry_equiv_pos_as_xyz 
 'x, y, z' 
 '-x, -y, -z' 
 
_cell_length_a     5.7796 
_cell_length_b     7.4691 
_cell_length_c    16.9842 
_cell_angle_alpha  77.956 
_cell_angle_beta   89.394 
_cell_angle_gamma  72.547 
 
_shelx_F_squared_multiplier     1.000 
 
loop_ 
 _refln_index_h 
 _refln_index_k 
 _refln_index_l 
 _refln_F_squared_calc 
 _refln_F_squared_meas 
 _refln_F_squared_sigma 
 _refln_observed_status 
   2   0   0      412.08      507.63      7.79 o 
   3   0   0     1144.58     1462.47     14.88 o 
   4   0   0       60.42       83.76      1.26 o 
   5   0   0      105.17      115.59      2.17 o 
   6   0   0        0.12       -0.03      0.22 o 
   7   0   0        3.07        3.55      0.41 o 
  -6   1   0        0.25        0.25      0.23 o 
  -5   1   0       66.89       65.28      0.98 o 
  -4   1   0       12.25        7.69      0.28 o 
  -3   1   0        6.03        6.97      0.20 o 
  -2   1   0       31.58       37.93      0.51 o 
  -1   1   0       10.76        8.12      0.26 o 
   0   1   0      449.34      470.77      7.85 o 
   1   1   0       47.76       29.48      0.93 o 
   2   1   0      141.04      119.16      1.36 o 
   3   1   0       41.83       42.37      0.53 o 
   4   1   0        7.91        7.70      0.23 o 
   5   1   0        1.07        0.91      0.24 o 
   6   1   0        3.47        3.27      0.44 o 
   7   1   0        2.78        3.28      0.39 o 
  -6   2   0        0.52        0.22      0.27 o 
  -5   2   0        1.37        1.36      0.30 o 
  -4   2   0       56.61       54.94      0.91 o 
  -3   2   0       34.67       43.97      1.38 o 
  -2   2   0     1683.67     1928.37     23.44 o 
  -1   2   0      108.17      139.28      2.78 o 
   1   2   0     4972.03     5132.97    146.69 o 
   4   2   0       10.11        9.18      0.54 o 
   5   2   0        9.31        9.69      0.68 o 
   6   2   0       11.32       11.01      0.37 o 
   7   2   0        0.34        0.29      0.27 o 
  -6   3   0        2.80        3.91      0.37 o 
  -5   3   0        0.35        0.66      0.17 o 
  -4   3   0       71.69       56.47      0.94 o 
  -3   3   0       10.23       11.93      0.31 o 
  -2   3   0       10.59        5.06      0.45 o 
  -1   3   0      570.57      594.69     15.75 o 
   0   3   0        7.90        8.67      0.61 o 
   1   3   0        0.83        0.91      0.32 o 
   2   3   0      461.70      456.39      5.06 o 
   3   3   0        0.15       -0.05      0.12 o 
   4   3   0       13.34       15.62      0.33 o 
   5   3   0       23.66       21.74      0.46 o 
   6   3   0        8.10        9.59      0.58 o 
   7   3   0        0.00        0.00      0.29 o 
  -5   4   0        0.21       -0.09      0.21 o 
  -4   4   0       17.03       13.06      0.50 o 
  -3   4   0       22.58       19.75      0.54 o 
  -2   4   0        3.83        3.64      0.60 o 
  -1   4   0        3.80        6.37      0.33 o 
   0   4   0       31.06       26.85      0.74 o 
   1   4   0      137.08      144.02      3.17 o 
   2   4   0       17.43       12.42      0.50 o 
   3   4   0       68.46       65.24      0.89 o 
   4   4   0       12.33       13.23      0.51 o 
   5   4   0        6.76        6.62      0.22 o 
   6   4   0        2.90        3.85      0.23 o 
   7   4   0       18.26       19.47      0.54 o 
  -4   5   0        0.89        1.35      0.24 o 
  -3   5   0       13.04       10.93      0.43 o 
  -2   5   0       10.98       11.74      0.33 o 
  -1   5   0        0.00       -0.16      0.10 o 
   0   5   0      135.53      135.63      2.54 o 
   1   5   0       24.96       26.20      0.85 o 
   2   5   0        0.47        0.31      0.15 o 
   3   5   0        3.95        3.50      0.14 o 
   4   5   0        0.86        0.92      0.13 o 
   5   5   0        5.21        6.58      0.29 o 
   6   5   0        0.03        0.06      0.17 o 
   7   5   0        2.80        3.04      0.38 o 
  -4   6   0        0.00        0.00      0.21 o 
  -3   6   0       18.36       17.56      0.56 o 
  -2   6   0       18.20       16.56      0.48 o 
  -1   6   0        6.96        6.76      0.55 o 
   0   6   0        5.62        7.14      0.45 o 
   1   6   0        1.48        2.00      0.21 o 
   2   6   0       32.11       33.84      0.87 o 
   3   6   0        4.39        3.93      0.21 o 
   4   6   0       25.10       25.55      0.49 o 
   5   6   0       14.96       14.86      0.42 o 
   6   6   0        1.26        1.19      0.21 o 
  -3   7   0        0.23        0.01      0.19 o 
  -2   7   0        0.27       -0.15      0.16 o 
  -1   7   0        0.04       -0.08      0.19 o 
   0   7   0       48.68       53.23      1.31 o 
   1   7   0        0.08        0.24      0.17 o 
   2   7   0        1.21        1.50      0.25 o 
   3   7   0        7.40        7.15      0.79 o 
   4   7   0        1.61        1.51      0.15 o 
   5   7   0        3.90        3.38      0.23 o 
   6   7   0        0.94        0.66      0.20 o 
  -1   8   0        0.00       -0.16      0.19 o 
   0   8   0        0.03        1.08      0.39 o 
   1   8   0        0.47        0.39      0.27 o 
   2   8   0        2.62        3.07      0.30 o 
   3   8   0        2.10        2.11      0.40 o 
   4   8   0        0.22        0.18      0.12 o 
   5   8   0        1.46        1.32      0.18 o 
   0   9   0        3.60        3.83      0.29 o 
   1   9   0       35.25       43.10      1.25 o 
   2   9   0        0.63        0.38      0.35 o 
   3   9   0        0.00       -0.03      0.35 o 
   4   9   0        2.40        2.72      0.22 o 
  -4  -9   1        0.95        1.03      0.18 o 
  -3  -9   1        0.23        0.03      0.25 o 
  -2  -9   1        0.69       -0.27      0.34 o 
  -1  -9   1       14.15       18.79      1.45 o 
  -5  -8   1        0.10        0.08      0.15 o 
  -4  -8   1        0.36        0.24      0.12 o 
  -3  -8   1       15.82       17.67      0.84 o 
  -2  -8   1        0.93        0.88      0.22 o 
  -1  -8   1        0.34       -0.14      0.25 o 
   0  -8   1       40.70       46.44      1.28 o 
   1  -8   1        8.46        9.00      0.38 o 
  -6  -7   1        0.02        0.01      0.17 o 
  -5  -7   1        0.33        0.13      0.15 o 
  -4  -7   1        0.57        0.69      0.13 o 
  -3  -7   1        3.21        3.23      0.19 o 
  -2  -7   1        0.60        1.20      0.24 o 
  -1  -7   1        4.43        6.23      0.36 o 
   0  -7   1        2.09        3.84      0.62 o 
   1  -7   1        4.85        4.92      0.57 o 
   2  -7   1        1.53        1.46      0.19 o 
   3  -7   1        0.67        0.41      0.28 o 
  -6  -6   1        1.31        1.48      0.22 o 
  -5  -6   1       38.92       39.55      0.73 o 
  -4  -6   1        3.32        2.52      0.20 o 
  -3  -6   1        1.14        0.81      0.09 o 
  -2  -6   1      164.90      178.80      3.31 o 
  -1  -6   1        8.80       10.57      0.39 o 
   0  -6   1        7.41        8.39      0.37 o 
   1  -6   1       54.50       51.68      1.15 o 
   2  -6   1        4.71        4.09      0.28 o 
   3  -6   1        1.01        1.38      0.23 o 
   4  -6   1        0.14        0.12      0.22 o 
  -7  -5   1       22.41       22.35      1.03 o 
  -6  -5   1        6.15        7.25      0.34 o 
  -5  -5   1        0.16        0.17      0.14 o 
  -4  -5   1       27.34       28.22      0.52 o 
  -3  -5   1        0.04       -0.09      0.06 o 
  -2  -5   1       47.65       50.26      1.14 o 
  -1  -5   1        1.54        1.12      0.17 o 
   0  -5   1        9.82        9.53      0.72 o 
   1  -5   1       42.44       40.15      0.87 o 
   2  -5   1        5.42        5.52      0.29 o 
   3  -5   1        4.93        5.34      0.33 o 
   4  -5   1        5.00        4.68      0.35 o 
  -7  -4   1       24.31       25.12      0.61 o 
  -6  -4   1        0.00        0.01      0.15 o 
  -5  -4   1        1.89        2.10      0.14 o 
  -4  -4   1       29.52       32.26      0.57 o 
  -3  -4   1       59.87       54.04      0.78 o 
  -2  -4   1        2.83        1.23      0.19 o 
  -1  -4   1      244.29      230.64      3.95 o 
   0  -4   1      148.01      145.24      2.64 o 
   1  -4   1        4.89        4.74      0.18 o 
   2  -4   1        0.21        0.10      0.14 o 
   3  -4   1       15.43       17.01      0.51 o 
   4  -4   1       10.41       10.12      0.54 o 
   5  -4   1        0.02       -0.25      0.19 o 
  -7  -3   1        1.47        1.01      0.30 o 
  -6  -3   1      181.34      192.66      2.58 o 
  -5  -3   1       10.36       10.62      0.30 o 
  -4  -3   1       27.84       28.45      0.46 o 
  -3  -3   1       74.99       72.49      1.14 o 
  -2  -3   1        0.14        0.02      0.06 o 
  -1  -3   1      408.80      400.82      6.64 o 
   0  -3   1      108.17      106.30      1.93 o 
   1  -3   1       10.73        8.55      0.35 o 
   2  -3   1        2.97        3.18      0.30 o 
   3  -3   1       13.70       13.30      0.33 o 
   4  -3   1        0.40        0.14      0.14 o 
   5  -3   1        3.92        3.75      0.26 o 
   6  -3   1        0.29        0.11      0.24 o 
  -7  -2   1        0.18        0.05      0.26 o 
  -6  -2   1       27.79       31.34      0.61 o 
  -5  -2   1       63.31       64.65      0.92 o 
  -4  -2   1       10.55        8.88      0.39 o 
  -3  -2   1       68.06       70.91      1.09 o 
  -1  -2   1      189.12      190.59      2.78 o 
   0  -2   1       74.61       87.73      1.92 o 
   1  -2   1       98.82      100.55      2.87 o 
   2  -2   1       51.44       47.04      0.66 o 
   3  -2   1        2.63        0.33      0.34 o 
   4  -2   1        2.62        1.95      0.19 o 
   5  -2   1       17.43       15.69      0.46 o 
   6  -2   1        1.57        1.60      0.64 o 
  -7  -1   1        0.85        0.71      0.28 o 
  -6  -1   1        0.53       -0.09      0.24 o 
  -5  -1   1      152.97      166.06      2.03 o 
  -4  -1   1        2.24        1.97      0.14 o 
  -3  -1   1        4.88        4.38      0.14 o 
  -2  -1   1      850.21      875.56     12.00 o 
  -1  -1   1        4.44        3.16      0.16 o 
   0  -1   1      108.62       49.28      1.52 o 
   1  -1   1       20.68       17.75      0.84 o 
   2  -1   1      295.45      303.53      3.68 o 
   3  -1   1      162.37      170.42      1.85 o 
   4  -1   1       19.13       15.66      0.46 o 
   5  -1   1       20.64       18.80      0.46 o 
   6  -1   1        9.72       10.16      0.53 o 
  -7   0   1       12.26       16.46      0.71 o 
  -6   0   1        2.01        2.41      0.32 o 
  -5   0   1        6.10        7.48      0.42 o 
  -4   0   1       88.01      100.50      1.16 o 
  -3   0   1        5.15        3.57      0.15 o 
  -2   0   1       54.96       90.82      1.49 o 
  -1   0   1      911.70     1069.10     14.11 o 
   0   0   1      382.57      375.43     10.83 o 
   1   0   1     1232.76     1440.08     17.19 o 
   2   0   1      213.23      268.92      3.50 o 
   3   0   1      160.16      206.69      2.21 o 
   4   0   1        5.30        7.22      0.20 o 
   5   0   1        0.02       -0.21      0.19 o 
   6   0   1       15.22       15.38      0.60 o 
   7   0   1        2.64        4.14      0.47 o 
  -6   1   1        1.42        1.81      0.29 o 
  -5   1   1       96.66       92.17      1.28 o 
  -4   1   1       21.86       23.22      0.48 o 
  -3   1   1        2.25        1.64      0.10 o 
  -2   1   1       46.33       53.70      0.68 o 
  -1   1   1       44.31       35.81      0.68 o 
   0   1   1      725.48      700.07     15.69 o 
   1   1   1      178.22      188.62      5.54 o 
   2   1   1       11.74       12.90      0.20 o 
   3   1   1      129.05      141.75      1.44 o 
   4   1   1        0.24        0.26      0.07 o 
   5   1   1        4.74        4.85      0.25 o 
   6   1   1       21.35       19.73      0.70 o 
   7   1   1        0.38        0.09      0.26 o 
  -6   2   1        3.42        3.68      0.43 o 
  -5   2   1       34.46       32.86      0.68 o 
  -4   2   1       26.71       25.98      0.55 o 
  -3   2   1       47.68       57.95      1.24 o 
  -2   2   1       83.32       80.66      1.12 o 
   0   2   1     2717.09     2651.43     37.05 o 
   1   2   1     2139.97     2023.13     41.13 o 
   3   2   1        2.04        3.02      0.31 o 
   4   2   1       27.02       29.45      0.72 o 
   5   2   1       40.87       46.24      0.70 o 
   6   2   1        0.25        0.47      0.24 o 
   7   2   1        0.09        0.01      0.30 o 
  -6   3   1        0.87        0.40      0.29 o 
  -5   3   1       11.49       11.05      0.39 o 
  -4   3   1       99.41       84.00      1.28 o 
  -3   3   1       27.74       21.60      0.44 o 
  -2   3   1       60.07       54.81      1.43 o 
  -1   3   1      296.60      316.09      6.23 o 
   0   3   1        0.21        0.04      0.06 o 
   1   3   1      187.19      181.90      3.83 o 
   2   3   1      105.37      109.96      1.50 o 
   3   3   1      107.91       85.64      1.13 o 
   4   3   1        2.58        3.80      0.18 o 
   5   3   1        0.15       -0.03      0.11 o 
   6   3   1       37.78       44.42      0.74 o 
   7   3   1        0.00       -0.31      0.30 o 
  -5   4   1        0.47        0.41      0.22 o 
  -4   4   1       11.71        9.05      0.43 o 
  -3   4   1        1.77        1.46      0.20 o 
  -1   4   1        1.50        1.73      0.12 o 
   0   4   1       61.24       59.02      1.20 o 
   1   4   1        3.19        3.66      0.38 o 
   3   4   1       27.84       25.66      0.47 o 
   4   4   1        9.18        8.48      0.29 o 
   5   4   1        0.27        0.12      0.11 o 
   6   4   1        9.24        8.85      0.40 o 
   7   4   1        1.14        1.18      0.23 o 
  -4   5   1        3.15        2.22      0.27 o 
  -3   5   1        7.94        6.04      0.35 o 
  -2   5   1        2.88        2.74      0.22 o 
  -1   5   1        0.04       -0.05      0.10 o 
   0   5   1       33.97       31.71      1.84 o 
   1   5   1       29.43       31.49      0.77 o 
   2   5   1       72.13       69.00      1.69 o 
   3   5   1       11.73       12.33      0.54 o 
   4   5   1        5.24        6.52      0.31 o 
   5   5   1        0.09        0.21      0.14 o 
   6   5   1        4.92        5.06      0.30 o 
   7   5   1       45.96       48.59      1.41 o 
  -4   6   1        0.02       -0.17      0.21 o 
  -3   6   1        0.02       -0.03      0.18 o 
  -2   6   1        0.10       -0.12      0.15 o 
  -1   6   1        0.01       -0.21      0.16 o 
   0   6   1        3.94        2.80      0.68 o 
   1   6   1       12.09       14.36      0.76 o 
   2   6   1       14.60       12.10      1.20 o 
   3   6   1        3.33        3.98      0.22 o 
   4   6   1        0.15        0.00      0.11 o 
   5   6   1        3.26        3.46      0.23 o 
   6   6   1        2.55        3.04      0.25 o 
   7   6   1        0.21        0.27      0.22 o 
  -3   7   1        1.07        0.77      0.23 o 
  -2   7   1        1.69        2.16      0.24 o 
  -1   7   1        1.75        1.59      0.19 o 
   0   7   1       19.36       18.90      0.69 o 
   1   7   1        0.07        0.05      0.19 o 
   2   7   1        0.72        1.04      0.29 o 
   3   7   1       11.62       10.33      0.57 o 
   4   7   1        1.95        2.13      0.16 o 
   5   7   1        5.85        5.86      0.28 o 
   6   7   1        0.74        1.20      0.20 o 
  -2   8   1        0.07        0.15      0.19 o 
  -1   8   1        3.62        3.49      0.22 o 
   0   8   1       16.59       18.31      0.92 o 
   1   8   1        1.12        1.67      0.31 o 
   2   8   1        0.18        0.25      0.19 o 
   3   8   1       19.37       22.78      0.94 o 
   4   8   1        0.01       -0.20      0.13 o 
   5   8   1        0.04        0.01      0.15 o 
   0   9   1        2.94        3.30      0.32 o 
   1   9   1        3.41        3.79      0.54 o 
   2   9   1        0.06        0.57      0.43 o 
   3   9   1        0.00        0.56      0.44 o 
   4   9   1        0.13        0.14      0.15 o 
  -3  -9   2        0.02       -0.34      0.27 o 
  -2  -9   2        0.00       -0.22      0.33 o 
  -1  -9   2        3.92        4.96      0.59 o 
  -5  -8   2        0.02       -0.11      0.16 o 
  -4  -8   2        0.30        0.06      0.15 o 
  -3  -8   2        0.27        0.17      0.18 o 
  -2  -8   2        1.05        1.50      0.25 o 
  -1  -8   2        0.82        0.58      0.30 o 
   0  -8   2        4.69        5.86      0.33 o 
   1  -8   2        0.04        0.18      0.24 o 
  -6  -7   2        0.03       -0.19      0.17 o 
  -5  -7   2        6.14        4.99      0.28 o 
  -4  -7   2        0.46        0.54      0.13 o 
  -3  -7   2        3.95        4.30      0.23 o 
  -2  -7   2        0.30        0.29      0.19 o 
  -1  -7   2        0.14        0.12      0.17 o 
   0  -7   2       79.91       85.54      1.51 o 
   1  -7   2       21.12       23.06      0.68 o 
   2  -7   2        0.25        0.37      0.19 o 
  -6  -6   2        0.98        0.98      0.21 o 
  -5  -6   2        0.10        0.11      0.33 o 
  -4  -6   2        9.51        9.64      0.30 o 
  -3  -6   2        0.42        0.35      0.09 o 
  -2  -6   2       15.56       15.63      1.03 o 
  -1  -6   2        0.45        0.21      0.15 o 
   0  -6   2        2.31        2.35      0.31 o 
   1  -6   2       59.62       64.79      1.89 o 
   2  -6   2        7.08        7.51      0.36 o 
   3  -6   2        0.93        1.08      0.22 o 
  -7  -5   2       24.70       25.48      1.15 o 
  -6  -5   2        5.64        5.71      0.35 o 
  -5  -5   2        5.11        5.49      0.27 o 
  -4  -5   2       38.94       38.80      0.67 o 
  -3  -5   2       17.60       17.81      0.32 o 
  -2  -5   2       40.81       40.32      0.74 o 
  -1  -5   2        0.91        1.51      0.14 o 
   0  -5   2        1.03        1.99      0.19 o 
   1  -5   2      177.11      176.20      2.68 o 
   2  -5   2        6.48        5.40      0.45 o 
   3  -5   2        0.07        0.01      0.14 o 
   4  -5   2        0.34        0.28      0.20 o 
  -7  -4   2        7.82        8.66      0.40 o 
  -6  -4   2       18.83       20.08      0.49 o 
  -5  -4   2       17.41       17.10      0.43 o 
  -4  -4   2       22.09       22.63      0.47 o 
  -3  -4   2      137.75      141.06      1.85 o 
  -2  -4   2        6.18        6.85      0.16 o 
  -1  -4   2       16.97       15.24      0.52 o 
   0  -4   2        1.38        1.59      0.22 o 
   1  -4   2       79.35       77.93      1.05 o 
   2  -4   2        0.20        0.62      0.23 o 
   3  -4   2       52.32       44.06      0.78 o 
   4  -4   2       19.62       16.91      0.55 o 
   5  -4   2        0.04       -0.01      0.20 o 
  -7  -3   2        2.27        2.00      0.32 o 
  -6  -3   2       86.68       89.35      1.57 o 
  -5  -3   2        6.29        6.48      0.27 o 
  -4  -3   2        6.15        5.53      0.20 o 
  -3  -3   2       14.41       14.34      0.50 o 
  -2  -3   2        3.21        2.19      0.09 o 
  -1  -3   2      161.14      154.23      2.54 o 
   0  -3   2      112.17      107.93      1.45 o 
   1  -3   2      263.89      290.08      4.44 o 
   2  -3   2       27.39       29.91      0.96 o 
   3  -3   2        8.63        7.36      0.42 o 
   4  -3   2       18.55       14.28      0.39 o 
   5  -3   2        0.06        0.03      0.15 o 
  -7  -2   2        2.17        2.60      0.42 o 
  -6  -2   2       18.59       20.09      0.51 o 
  -5  -2   2       14.79       16.49      0.39 o 
  -4  -2   2       27.85       29.79      1.72 o 
  -3  -2   2       18.80       18.12      0.37 o 
  -2  -2   2      103.31       61.57      9.62 o 
  -1  -2   2      306.14      277.12      4.61 o 
   0  -2   2      177.41      191.09      3.90 o 
   1  -2   2       22.06       15.41      1.67 o 
   2  -2   2        0.06        0.08      0.06 o 
   3  -2   2       10.30       12.05      0.42 o 
   4  -2   2       19.31       18.17      0.45 o 
   5  -2   2        4.07        2.20      0.22 o 
   6  -2   2        0.01       -0.15      0.49 o 
  -7  -1   2        0.87        0.43      0.28 o 
  -6  -1   2        2.34        2.16      0.31 o 
  -5  -1   2       19.92       22.71      0.49 o 
  -4  -1   2       63.03       66.59      0.87 o 
  -3  -1   2        6.47        5.37      0.15 o 
  -2  -1   2        0.23       -0.07      0.04 o 
  -1  -1   2     2504.62     2344.88     37.05 o 
   0  -1   2       86.03       67.24      2.03 o 
   1  -1   2       49.58       19.33      0.75 o 
   2  -1   2     1183.29     1397.65     15.35 o 
   3  -1   2        3.23        3.30      0.14 o 
   4  -1   2        3.46        5.33      0.23 o 
   5  -1   2       81.83       71.16      1.04 o 
   6  -1   2        0.00        0.37      0.24 o 
  -7   0   2       15.27       16.99      0.89 o 
  -6   0   2        0.00       -0.40      0.20 o 
  -5   0   2        0.64        0.01      0.23 o 
  -4   0   2      133.82      153.77      1.69 o 
  -3   0   2       14.84       11.96      0.38 o 
  -2   0   2       75.50       81.57      1.18 o 
  -1   0   2      838.18      960.88     12.61 o 
   1   0   2       32.20       37.37      0.56 o 
   2   0   2       63.51       80.75      1.04 o 
   3   0   2      872.84     1125.23     10.76 o 
   4   0   2       13.99       18.27      0.31 o 
   5   0   2       32.95       33.49      0.85 o 
   6   0   2        0.20        0.23      0.23 o 
   7   0   2        0.73        0.64      0.29 o 
  -6   1   2       10.15       10.81      0.75 o 
  -5   1   2        0.17       -0.30      0.15 o 
  -4   1   2        0.23       -0.19      0.09 o 
  -3   1   2       29.22       28.47      0.39 o 
  -2   1   2       58.73       67.90      0.78 o 
  -1   1   2      996.50      941.05     15.01 o 
   0   1   2      353.98      341.60     17.89 o 
   1   1   2      502.47      533.68     10.20 o 
   2   1   2        0.16        0.16      0.04 o 
   3   1   2       28.04       31.43      0.49 o 
   4   1   2       23.95       22.97      0.33 o 
   5   1   2       19.53       18.86      0.44 o 
   6   1   2       68.04       66.76      2.38 o 
   7   1   2        0.00        0.03      0.26 o 
  -6   2   2       20.59       22.53      1.91 o 
  -5   2   2        0.02       -0.26      0.22 o 
  -4   2   2       74.75       70.82      1.11 o 
  -3   2   2      154.31      179.24      2.67 o 
  -2   2   2      964.01     1087.49     13.29 o 
   0   2   2     1490.85     1562.17     21.86 o 
   2   2   2     1431.75     1458.44     24.72 o 
   3   2   2       69.48       92.59      1.86 o 
   4   2   2      250.53      269.34      3.10 o 
   5   2   2        3.52        6.13      0.49 o 
   6   2   2       40.59       42.44      1.04 o 
   7   2   2        0.01       -0.23      0.28 o 
  -6   3   2        1.88        1.65      0.34 o 
  -5   3   2        1.73        1.91      0.21 o 
  -4   3   2        3.05        2.52      0.29 o 
  -3   3   2        0.71        1.02      0.17 o 
  -2   3   2        3.66        4.18      0.21 o 
  -1   3   2      129.10      122.81      1.51 o 
   0   3   2       35.42       42.75      0.98 o 
   1   3   2        0.10        0.08      0.15 o 
   2   3   2        0.12        1.09      0.12 o 
   3   3   2        0.20        0.13      0.06 o 
   4   3   2        0.06        0.57      0.13 o 
   5   3   2        0.74        0.92      0.14 o 
   6   3   2        4.06        4.43      0.27 o 
   7   3   2        3.16        2.90      0.45 o 
  -5   4   2        0.13       -0.18      0.20 o 
  -4   4   2       15.51       12.74      0.50 o 
  -3   4   2       21.73       21.34      0.70 o 
  -1   4   2      657.98      722.20      8.74 o 
   0   4   2       25.46       22.82      0.58 o 
   1   4   2        0.01        0.26      0.13 o 
   2   4   2     1140.52     1215.51     16.82 o 
   3   4   2       21.40       23.08      0.44 o 
   4   4   2        1.78        1.58      0.15 o 
   5   4   2        0.06       -0.07      0.14 o 
   6   4   2        0.01        0.03      0.15 o 
   7   4   2        8.39        7.86      0.34 o 
  -4   5   2        2.25        2.45      0.30 o 
  -3   5   2       16.22       13.40      0.49 o 
  -2   5   2        4.51        5.39      0.28 o 
  -1   5   2        3.23        3.89      0.20 o 
   0   5   2       59.07       56.13      1.20 o 
   1   5   2       11.00       12.54      0.43 o 
   2   5   2       10.80       10.65      0.46 o 
   3   5   2       31.59       33.33      0.87 o 
   4   5   2        0.89        0.81      0.13 o 
   5   5   2        2.60        3.89      0.25 o 
   6   5   2        9.07        8.29      0.39 o 
   7   5   2       14.54       18.20      0.57 o 
  -4   6   2        0.47        0.16      0.22 o 
  -3   6   2       15.51       14.03      0.61 o 
  -2   6   2        5.02        5.07      0.30 o 
  -1   6   2        0.50        0.43      0.25 o 
   0   6   2       15.10       18.77      0.73 o 
   1   6   2        7.24        6.29      0.45 o 
   2   6   2       34.69       34.90      1.06 o 
   3   6   2        6.11        5.55      0.92 o 
   4   6   2        5.97        4.72      0.24 o 
   5   6   2        6.35        6.46      0.31 o 
   6   6   2        0.00       -0.31      0.15 o 
   7   6   2        0.09       -0.01      0.21 o 
  -3   7   2        1.50        2.00      0.27 o 
  -2   7   2        4.89        4.84      0.32 o 
  -1   7   2        5.52        7.11      0.26 o 
   0   7   2        0.98        0.65      0.62 o 
   1   7   2       21.57       23.77      0.74 o 
   2   7   2        2.36        3.00      0.30 o 
   3   7   2        1.15        1.42      0.28 o 
   4   7   2        0.22       -0.14      0.10 o 
   5   7   2        1.23        1.62      0.18 o 
   6   7   2        0.30        0.33      0.19 o 
  -2   8   2        5.00        4.79      0.34 o 
  -1   8   2        0.69        0.55      0.30 o 
   0   8   2        7.33        8.07      0.67 o 
   1   8   2        0.37        0.21      0.23 o 
   2   8   2        1.92        2.07      0.25 o 
   3   8   2       22.30       25.18      1.42 o 
   4   8   2        0.23        0.00      0.15 o 
   5   8   2        3.05        2.65      0.23 o 
   0   9   2        0.44        0.53      0.38 o 
   1   9   2        6.00        5.95      0.97 o 
   2   9   2        0.04        0.03      0.40 o 
   3   9   2        0.39        0.60      0.45 o 
   4   9   2        0.59        0.43      0.16 o 
  -3  -9   3        0.39        0.32      0.20 o 
  -2  -9   3        0.14       -0.42      0.32 o 
  -5  -8   3        6.74        7.28      0.38 o 
  -4  -8   3        1.48        1.40      0.17 o 
  -3  -8   3        0.94        0.60      0.14 o 
  -2  -8   3        0.06       -0.03      0.19 o 
  -1  -8   3        2.52        2.98      0.40 o 
   0  -8   3       12.16       13.33      0.46 o 
   1  -8   3        1.14        1.34      0.25 o 
  -6  -7   3        1.18        0.82      0.22 o 
  -5  -7   3        1.74        1.87      0.21 o 
  -4  -7   3        0.88        0.90      0.15 o 
  -3  -7   3       11.89       12.79      0.30 o 
  -2  -7   3        0.90        1.19      0.38 o 
  -1  -7   3        3.69        3.19      0.36 o 
   0  -7   3      114.16      116.57      2.18 o 
   1  -7   3        2.88        2.48      0.27 o 
   2  -7   3        4.17        4.39      0.31 o 
  -6  -6   3        0.24       -0.14      0.20 o 
  -5  -6   3       12.33       11.76      0.38 o 
  -4  -6   3        0.95        0.71      0.14 o 
  -3  -6   3        1.35        1.87      0.13 o 
  -2  -6   3       54.56       59.15      1.17 o 
  -1  -6   3       12.63       13.15      0.41 o 
   0  -6   3        1.85        1.80      0.30 o 
   1  -6   3       87.73       87.20      1.71 o 
   2  -6   3       23.77       23.86      0.73 o 
   3  -6   3        1.28        0.91      0.18 o 
  -7  -5   3        0.38       -0.32      0.41 o 
  -6  -5   3        0.15        0.28      0.21 o 
  -5  -5   3        0.06       -0.12      0.14 o 
  -4  -5   3        6.77        6.74      0.48 o 
  -3  -5   3        0.01       -0.04      0.07 o 
  -2  -5   3       69.85       67.33      0.86 o 
  -1  -5   3        3.06        3.84      0.19 o 
   0  -5   3       31.87       35.24      0.53 o 
   1  -5   3      102.62      106.35      1.73 o 
   2  -5   3        0.03        0.16      0.18 o 
   3  -5   3        1.99        1.87      0.23 o 
   4  -5   3        0.56        0.13      0.20 o 
  -7  -4   3       20.44       18.10      0.51 o 
  -6  -4   3        0.14        0.34      0.16 o 
  -5  -4   3        0.99        1.34      0.20 o 
  -4  -4   3      248.58      262.63      3.33 o 
  -3  -4   3       45.79       47.65      0.82 o 
  -2  -4   3        0.41        1.49      0.15 o 
  -1  -4   3      475.64      514.27      7.22 o 
   0  -4   3       30.82       34.63      0.50 o 
   1  -4   3       33.31       33.96      1.23 o 
   2  -4   3       32.40       30.72      1.28 o 
   3  -4   3        0.10        0.22      0.14 o 
   4  -4   3        8.04        7.65      0.39 o 
   5  -4   3        2.17        2.45      0.33 o 
  -7  -3   3        0.03        0.21      0.25 o 
  -6  -3   3        7.44        5.81      0.40 o 
  -5  -3   3        0.09        0.07      0.13 o 
  -4  -3   3        3.58        3.99      0.17 o 
  -3  -3   3       34.54       34.97      0.55 o 
  -2  -3   3       55.61       51.04      0.64 o 
  -1  -3   3       89.55       89.93      1.19 o 
   0  -3   3        3.07        3.22      0.13 o 
   1  -3   3      108.03      102.39      1.55 o 
   3  -3   3        1.68        0.94      0.12 o 
   4  -3   3        8.58        9.74      0.33 o 
   5  -3   3        4.39        4.19      0.27 o 
  -7  -2   3        0.76        0.95      0.37 o 
  -6  -2   3      156.49      168.72      2.32 o 
  -5  -2   3       16.65       22.62      1.08 o 
  -4  -2   3        5.73        5.11      0.58 o 
  -3  -2   3      209.26      259.24      3.20 o 
  -2  -2   3      722.70      717.78      8.04 o 
  -1  -2   3      131.81      128.42      2.99 o 
   1  -2   3      696.34      255.83      6.87 o 
   2  -2   3      170.50      160.58      2.33 o 
   3  -2   3        0.24        0.12      0.09 o 
   4  -2   3       68.11       66.15      1.05 o 
   5  -2   3       26.18       26.90      0.61 o 
   6  -2   3        0.05       -0.04      0.28 o 
  -7  -1   3        0.91        1.31      0.31 o 
  -6  -1   3        2.12        1.88      0.30 o 
  -5  -1   3      262.80      281.63      3.29 o 
  -4  -1   3        7.20        6.39      0.22 o 
  -3  -1   3      153.08      170.69      1.94 o 
  -2  -1   3      322.20      355.90      4.20 o 
  -1  -1   3       19.73       15.67      0.33 o 
   0  -1   3      691.89      722.96     11.65 o 
   1  -1   3      101.77      121.66      2.26 o 
   2  -1   3      315.58      319.35      3.93 o 
   3  -1   3        1.31        2.16      0.12 o 
   4  -1   3       13.17       12.82      0.33 o 
   5  -1   3        3.61        2.59      0.21 o 
   6  -1   3        1.84        2.14      0.31 o 
  -7   0   3        0.32       -0.07      0.28 o 
  -6   0   3        3.61        3.56      0.36 o 
  -5   0   3      122.51      146.72      2.67 o 
  -4   0   3      187.22      195.68      2.16 o 
  -3   0   3      106.87      114.56      1.19 o 
  -2   0   3      211.89      246.97      2.74 o 
  -1   0   3     1087.31     1233.28     19.07 o 
   0   0   3      582.80      570.89      7.55 o 
   1   0   3       16.09       25.95      0.37 o 
   2   0   3       38.08       38.98      0.55 o 
   3   0   3      136.01      138.71      1.43 o 
   4   0   3        0.03        0.11      0.08 o 
   5   0   3        0.32       -0.08      0.33 o 
   6   0   3        8.84        7.48      0.48 o 
   7   0   3        1.83        1.77      0.34 o 
  -6   1   3        0.25        0.41      0.24 o 
  -5   1   3        0.69       -0.38      0.19 o 
  -4   1   3      231.90      241.67      3.12 o 
  -3   1   3       25.13       28.45      0.48 o 
  -2   1   3        0.07       -0.02      0.08 o 
  -1   1   3     1013.42     1072.95     20.42 o 
   0   1   3      227.80      224.29      4.29 o 
   1   1   3        9.45       11.28      0.35 o 
   2   1   3       31.08       35.23      0.46 o 
   3   1   3       16.16       13.48      0.25 o 
   4   1   3       54.72       54.69      0.62 o 
   5   1   3        0.56        0.71      0.14 o 
   6   1   3        0.70        0.55      0.27 o 
   7   1   3        5.16        5.40      0.45 o 
  -6   2   3        2.98        4.05      0.64 o 
  -5   2   3        3.69        3.61      0.33 o 
  -4   2   3       26.61       29.09      0.87 o 
  -3   2   3       26.62       24.07      0.66 o 
  -2   2   3       27.39       37.69      0.99 o 
   0   2   3     1593.44     1564.25     23.79 o 
   1   2   3     4838.49     5010.39     74.54 o 
   2   2   3       69.15       48.64      0.84 o 
   3   2   3      177.75      186.30      2.89 o 
   4   2   3      276.89      298.86      3.42 o 
   5   2   3        0.01        0.01      0.11 o 
   6   2   3        7.76        8.83      0.49 o 
   7   2   3        4.11        3.68      0.39 o 
  -6   3   3        4.94        7.75      0.83 o 
  -5   3   3        3.73        3.45      0.35 o 
  -4   3   3      116.66      104.88      1.53 o 
  -3   3   3        7.35        6.55      0.24 o 
  -2   3   3       19.58       17.69      0.36 o 
  -1   3   3       20.11       20.94      0.44 o 
   0   3   3       65.40       50.24      0.80 o 
   1   3   3      330.53      334.13      9.96 o 
   2   3   3       40.23       46.40      0.69 o 
   3   3   3        7.67        6.66      0.19 o 
   4   3   3       41.34       39.10      0.63 o 
   5   3   3        0.06       -0.01      0.12 o 
   6   3   3        0.02       -0.01      0.15 o 
   7   3   3        0.73        0.71      0.34 o 
  -5   4   3        0.56        0.48      0.29 o 
  -4   4   3       23.63       24.85      0.68 o 
  -3   4   3       47.92       42.80      0.88 o 
  -1   4   3      363.52      364.53      4.48 o 
   0   4   3        0.72        0.99      0.11 o 
   1   4   3      924.33      893.37     41.93 o 
   2   4   3     1540.08     1567.59     20.22 o 
   3   4   3        0.11       -0.27      0.33 o 
   4   4   3        4.97        6.02      0.25 o 
   5   4   3       15.08       14.48      0.66 o 
   6   4   3        6.52        6.44      0.29 o 
   7   4   3        2.63        2.84      0.26 o 
  -4   5   3        5.68        5.27      0.37 o 
  -3   5   3       90.47       80.88      1.44 o 
  -2   5   3        5.98        6.45      0.30 o 
  -1   5   3        1.51        1.45      0.16 o 
   0   5   3      111.30      118.58      1.83 o 
   1   5   3        7.57        9.93      0.37 o 
   2   5   3       44.41       46.74      1.50 o 
   3   5   3       46.30       50.49      0.92 o 
   4   5   3        5.95        3.75      0.21 o 
   5   5   3        0.43        0.55      0.16 o 
   6   5   3        0.15        0.08      0.18 o 
   7   5   3        2.72        3.72      0.31 o 
  -4   6   3        0.02       -0.15      0.21 o 
  -3   6   3        0.66        0.38      0.21 o 
  -2   6   3        0.13       -0.03      0.14 o 
  -1   6   3        7.71        9.63      0.32 o 
   0   6   3       13.58       15.10      2.66 o 
   1   6   3        2.35        2.06      0.23 o 
   2   6   3        0.17        0.19      0.20 o 
   3   6   3        8.94        5.38      0.29 o 
   4   6   3        0.05       -0.12      0.12 o 
   5   6   3        0.17        0.17      0.14 o 
   6   6   3        0.02        0.04      0.18 o 
   7   6   3        0.97        1.32      0.27 o 
  -3   7   3        0.60        0.28      0.29 o 
  -2   7   3       11.95       12.12      0.45 o 
  -1   7   3        0.15       -0.07      0.14 o 
   0   7   3        0.23        0.09      0.24 o 
   1   7   3       29.58       28.68      0.81 o 
   2   7   3        4.99        5.75      0.37 o 
   3   7   3        5.83        5.26      0.47 o 
   4   7   3        7.15        8.30      0.31 o 
   5   7   3        0.07        0.03      0.16 o 
   6   7   3        0.23        0.29      0.19 o 
  -2   8   3        1.17        0.91      0.27 o 
  -1   8   3        1.01        0.84      0.19 o 
   0   8   3        0.06       -0.27      0.22 o 
   1   8   3        0.52        0.42      0.29 o 
   2   8   3        1.83        1.55      0.50 o 
   3   8   3        0.34       -0.10      0.41 o 
   4   8   3        0.76        0.75      0.16 o 
   5   8   3        0.36        0.03      0.16 o 
   0   9   3        0.05       -0.06      0.16 o 
   1   9   3        5.86        7.16      1.01 o 
   2   9   3        0.43        1.06      0.51 o 
   3   9   3        0.90        0.56      0.48 o 
   4   9   3        1.94        1.91      0.20 o 
  -5  -8   4       13.21       13.36      0.70 o 
  -4  -8   4        2.12        2.17      0.19 o 
  -3  -8   4        0.00       -0.07      0.13 o 
  -2  -8   4        0.36        0.25      0.18 o 
  -1  -8   4        1.99        1.98      0.39 o 
   0  -8   4        1.12        1.16      0.30 o 
   1  -8   4        1.13        1.85      0.28 o 
  -6  -7   4        0.58        0.74      0.23 o 
  -5  -7   4        0.11        0.03      0.16 o 
  -4  -7   4        2.16        2.69      0.23 o 
  -3  -7   4        0.01        0.03      0.12 o 
  -2  -7   4        1.80        2.35      0.16 o 
  -1  -7   4        2.34        2.24      0.31 o 
   0  -7   4        3.75        5.59      0.30 o 
   1  -7   4        0.98        1.48      0.24 o 
   2  -7   4        0.69        0.90      0.25 o 
  -6  -6   4        0.51        0.60      0.22 o 
  -5  -6   4        4.99        4.77      0.30 o 
  -4  -6   4        1.23        0.79      0.15 o 
  -3  -6   4        0.53        0.54      0.11 o 
  -2  -6   4        2.50        2.43      0.16 o 
  -1  -6   4        3.73        4.81      0.18 o 
   0  -6   4        0.62        0.25      0.11 o 
   1  -6   4       43.26       47.44      0.96 o 
   2  -6   4        0.53        0.57      0.21 o 
   3  -6   4        1.95        2.63      0.24 o 
  -7  -5   4        1.41        0.23      0.30 o 
  -6  -5   4        7.51        8.39      0.46 o 
  -5  -5   4        0.38        0.15      0.17 o 
  -4  -5   4       12.47       11.78      0.34 o 
  -3  -5   4       12.64       13.20      0.29 o 
  -2  -5   4        1.37        1.38      0.08 o 
  -1  -5   4        3.51        2.93      0.12 o 
   0  -5   4        7.38        6.84      0.19 o 
   1  -5   4       44.30       46.43      0.91 o 
   2  -5   4       53.91       55.52      1.22 o 
   3  -5   4        4.57        4.42      0.31 o 
   4  -5   4        2.87        2.60      0.29 o 
  -7  -4   4        0.57       -0.03      0.20 o 
  -6  -4   4        1.29        0.86      0.17 o 
  -5  -4   4        2.67        2.51      0.29 o 
  -4  -4   4        8.26        8.46      0.54 o 
  -3  -4   4       53.37       51.14      1.07 o 
  -2  -4   4       18.97       20.53      0.30 o 
  -1  -4   4      408.55      432.28      5.40 o 
   0  -4   4       30.55       32.86      0.40 o 
   1  -4   4        6.28        6.87      0.26 o 
   2  -4   4      409.96      407.06      6.72 o 
   3  -4   4       31.72       30.32      0.70 o 
   4  -4   4        0.49        0.91      0.21 o 
   5  -4   4        2.28        2.66      0.32 o 
  -7  -3   4        0.21        0.42      0.27 o 
  -6  -3   4       88.73       89.32      1.37 o 
  -5  -3   4       39.66       41.17      0.72 o 
  -4  -3   4       20.36       19.72      0.48 o 
  -3  -3   4      156.60      163.55      2.36 o 
  -2  -3   4       77.52       80.55      0.97 o 
  -1  -3   4       91.25       99.63      1.07 o 
   0  -3   4      140.19      147.10      1.71 o 
   1  -3   4        5.25        1.81      0.51 o 
   3  -3   4       17.83       16.79      0.38 o 
   4  -3   4        0.00       -0.09      0.14 o 
   5  -3   4        4.94        5.40      0.30 o 
  -7  -2   4        1.65        1.56      0.37 o 
  -6  -2   4        1.27        1.23      0.29 o 
  -5  -2   4       84.26       87.12      1.17 o 
  -4  -2   4       70.76       70.29      1.13 o 
  -3  -2   4        1.33        1.41      0.12 o 
  -2  -2   4      221.57      243.09      2.96 o 
  -1  -2   4        6.32        7.79      0.38 o 
   0  -2   4     1042.39     1041.68     14.78 o 
   1  -2   4        3.68        4.93      0.23 o 
   2  -2   4      157.45      169.63      2.46 o 
   3  -2   4       19.51       23.37      0.60 o 
   4  -2   4       25.35       18.66      0.46 o 
   5  -2   4        3.09        2.40      0.23 o 
   6  -2   4        0.02       -0.19      0.27 o 
  -7  -1   4        3.50        3.54      0.39 o 
  -6  -1   4       13.54       14.66      0.79 o 
  -5  -1   4      385.86      394.26      4.51 o 
  -4  -1   4       14.98       11.89      0.28 o 
  -3  -1   4        3.64        3.28      0.13 o 
  -2  -1   4      182.58      193.77      2.17 o 
  -1  -1   4      381.82      395.44      5.31 o 
   0  -1   4      994.88     1033.71     13.76 o 
   1  -1   4      229.64      200.90      2.80 o 
   2  -1   4       51.11       71.66      0.97 o 
   3  -1   4       97.16      107.85      1.14 o 
   4  -1   4        5.86        6.08      0.27 o 
   5  -1   4       14.82       14.51      0.40 o 
   6  -1   4        0.93        0.79      0.25 o 
  -7   0   4        0.20        0.01      0.28 o 
  -6   0   4        7.82        8.66      0.48 o 
  -5   0   4        0.30        0.15      0.27 o 
  -4   0   4        5.75        4.65      0.19 o 
  -3   0   4       11.26        9.18      0.20 o 
  -2   0   4        0.26        0.60      0.06 o 
  -1   0   4       14.84       11.39      0.29 o 
   0   0   4      496.49      540.72      7.83 o 
   1   0   4       21.22       20.24      0.31 o 
   2   0   4      342.58      351.38      4.31 o 
   3   0   4        0.52        0.52      0.07 o 
   4   0   4       11.33        9.73      0.25 o 
   5   0   4        3.46        2.56      0.29 o 
   6   0   4        0.01        0.11      0.23 o 
  -6   1   4        1.31        0.69      0.26 o 
  -5   1   4       21.34       22.22      0.54 o 
  -4   1   4      233.30      240.77      3.11 o 
  -3   1   4       96.79      109.88      1.24 o 
  -2   1   4        0.23        0.79      0.08 o 
  -1   1   4        8.88       12.03      0.27 o 
   0   1   4     1601.03     1502.22     28.60 o 
   1   1   4      207.05      204.67      3.17 o 
   2   1   4       98.34      101.03      1.13 o 
   3   1   4      477.81      536.04      5.52 o 
   4   1   4        1.06        1.39      0.10 o 
   5   1   4        0.08       -0.23      0.17 o 
   6   1   4       31.53       32.26      0.90 o 
   7   1   4        0.20        0.04      0.27 o 
  -6   2   4       31.12       32.89      1.13 o 
  -5   2   4        1.57        1.24      0.26 o 
  -4   2   4       19.87       19.74      0.48 o 
  -3   2   4      307.81      304.26      4.28 o 
  -2   2   4       15.80       10.04      0.56 o 
  -1   2   4      204.89      198.76      2.74 o 
   2   2   4        0.07        0.65      0.08 o 
   3   2   4       15.41       14.34      0.26 o 
   4   2   4       71.59       75.13      0.98 o 
   5   2   4        1.21        1.73      0.15 o 
   6   2   4        3.27        3.35      0.35 o 
   7   2   4        0.46        0.67      0.29 o 
  -6   3   4        0.71        0.63      0.32 o 
  -5   3   4       10.24       10.25      0.42 o 
  -4   3   4        5.94        4.33      0.29 o 
  -3   3   4        7.83        6.89      0.26 o 
  -2   3   4        6.72        7.48      0.21 o 
  -1   3   4        3.64        2.11      0.10 o 
   0   3   4      254.58      215.84      2.58 o 
   1   3   4      459.44      458.84      4.92 o 
   2   3   4      118.09      123.22      2.44 o 
   3   3   4        0.07        0.23      0.07 o 
   4   3   4       63.75       65.70      1.07 o 
   5   3   4       15.23       16.86      0.41 o 
   6   3   4        4.41        4.91      0.36 o 
   7   3   4       21.68       22.69      0.94 o 
  -5   4   4       26.39       30.16      1.47 o 
  -4   4   4        1.61        0.86      0.24 o 
  -3   4   4        6.19        4.72      0.30 o 
  -1   4   4       96.18      107.05      1.28 o 
   0   4   4       46.18       55.22      0.87 o 
   1   4   4        3.71        6.39      0.34 o 
   2   4   4     1308.64     1338.76     15.77 o 
   3   4   4      182.70      170.32     16.93 o 
   4   4   4        0.17       -0.17      0.11 o 
   5   4   4       11.60        9.38      0.50 o 
   6   4   4        0.21        0.34      0.15 o 
   7   4   4        4.73        4.70      0.30 o 
  -4   5   4        4.39        3.98      0.34 o 
  -3   5   4       21.35       19.31      0.72 o 
  -2   5   4        4.76        4.14      0.26 o 
  -1   5   4        2.43        1.94      0.16 o 
   0   5   4       56.89       52.40      0.85 o 
   1   5   4        0.71        0.96      0.15 o 
   2   5   4       43.49       46.10      1.05 o 
   3   5   4        7.91        9.09      0.33 o 
   4   5   4        0.00       -0.13      0.12 o 
   5   5   4        3.16        3.96      0.25 o 
   6   5   4        0.03        0.03      0.17 o 
   7   5   4        2.70        3.45      0.33 o 
  -4   6   4        0.01       -0.20      0.21 o 
  -3   6   4       19.73       18.87      0.59 o 
  -2   6   4        2.09        1.95      0.22 o 
  -1   6   4        4.09        4.81      0.26 o 
   0   6   4       84.52       88.30      1.66 o 
   1   6   4        3.27        2.71      0.17 o 
   3   6   4      139.65      132.16      6.29 o 
   4   6   4        4.65        4.56      0.52 o 
   5   6   4        1.25        0.84      0.17 o 
   6   6   4        0.17        0.20      0.21 o 
  -3   7   4        2.77        2.73      0.30 o 
  -2   7   4        0.01        0.22      0.19 o 
  -1   7   4        0.70        1.11      0.22 o 
   0   7   4        0.75        1.09      0.18 o 
   1   7   4        0.04        0.44      0.20 o 
   2   7   4        0.94        0.98      0.30 o 
   3   7   4        7.22        6.73      0.28 o 
   4   7   4        0.00       -0.07      0.15 o 
   5   7   4        0.26        0.42      0.18 o 
   6   7   4        0.11        0.28      0.21 o 
  -2   8   4        4.87        3.75      0.37 o 
  -1   8   4        0.07       -0.30      0.23 o 
   0   8   4        0.01       -0.21      0.37 o 
   1   8   4       10.29       10.64      1.05 o 
   3   8   4        3.61        3.49      0.34 o 
   4   8   4        7.56        7.25      0.95 o 
   5   8   4        0.10       -0.30      0.17 o 
   0   9   4        0.95        1.05      0.20 o 
   1   9   4        0.49        1.06      0.61 o 
   3   9   4        0.00        0.14      0.45 o 
   4   9   4        0.63        0.54      0.14 o 
  -4  -8   5        2.43        3.10      0.24 o 
  -3  -8   5        0.02        0.10      0.13 o 
  -2  -8   5        0.48        0.68      0.19 o 
  -1  -8   5        4.79        5.22      0.26 o 
   0  -8   5        1.51        1.47      0.22 o 
  -5  -7   5        4.11        3.66      0.28 o 
  -4  -7   5        6.66        7.19      0.32 o 
  -3  -7   5        1.33        1.19      0.15 o 
  -2  -7   5        0.05       -0.05      0.09 o 
  -1  -7   5        0.48        0.38      0.24 o 
   0  -7   5       33.24       33.80      0.65 o 
   1  -7   5        0.50        0.96      0.22 o 
   2  -7   5        0.85        0.91      0.26 o 
  -6  -6   5        0.29        0.45      0.21 o 
  -5  -6   5        0.87        0.45      0.18 o 
  -4  -6   5       13.95       15.36      0.44 o 
  -3  -6   5        0.64        0.73      0.13 o 
  -2  -6   5        7.74        7.00      0.27 o 
  -1  -6   5        2.76        2.12      0.12 o 
   0  -6   5       28.53       29.43      0.56 o 
   1  -6   5       26.66       27.44      0.81 o 
   2  -6   5        3.41        3.61      0.33 o 
   3  -6   5        0.44        0.61      0.21 o 
  -6  -5   5       10.90       11.37      0.47 o 
  -5  -5   5        5.66        6.26      0.33 o 
  -4  -5   5        5.07        4.42      0.25 o 
  -3  -5   5        7.82        8.73      0.29 o 
  -2  -5   5       27.31       30.75      0.47 o 
  -1  -5   5        0.79        0.87      0.09 o 
   0  -5   5        0.32        0.36      0.09 o 
   1  -5   5      295.08      294.64      4.36 o 
   2  -5   5       19.49       18.24      0.62 o 
   3  -5   5        4.75        4.78      0.33 o 
   4  -5   5       11.05       12.69      0.53 o 
  -7  -4   5        0.09       -0.34      0.17 o 
  -6  -4   5        8.77        9.38      0.32 o 
  -5  -4   5        1.12        0.67      0.18 o 
  -4  -4   5        7.21        6.07      0.29 o 
  -3  -4   5        9.67        8.08      0.50 o 
  -2  -4   5        4.29        6.28      0.22 o 
  -1  -4   5      107.18      113.75      1.33 o 
   0  -4   5       50.54       54.56      0.83 o 
   2  -4   5       48.51       46.49      1.06 o 
   3  -4   5       24.15       21.93      0.58 o 
   4  -4   5        1.61        1.11      0.24 o 
   5  -4   5        1.27        1.57      0.29 o 
  -7  -3   5        0.19       -0.05      0.25 o 
  -6  -3   5       13.91       11.30      0.42 o 
  -5  -3   5        2.43        2.93      0.21 o 
  -4  -3   5        0.16        0.73      0.11 o 
  -3  -3   5      142.19      138.66      3.64 o 
  -2  -3   5       37.58       37.99      0.81 o 
  -1  -3   5      330.01      343.54      4.59 o 
   0  -3   5        0.01       -0.07      0.03 o 
   1  -3   5       78.19       68.26      1.77 o 
   2  -3   5      456.95      437.25      8.58 o 
   3  -3   5       23.62       22.16      0.46 o 
   4  -3   5        1.57        1.92      0.30 o 
   5  -3   5        0.12        0.41      0.17 o 
  -7  -2   5        0.74        0.44      0.57 o 
  -6  -2   5       52.29       51.12      0.99 o 
  -4  -2   5        0.11        0.12      0.10 o 
  -3  -2   5      938.36     1008.97     13.27 o 
  -2  -2   5      475.42      484.16      5.84 o 
  -1  -2   5       15.00       14.62      0.46 o 
   0  -2   5      213.31      234.37      3.87 o 
   1  -2   5        3.94        5.74      0.15 o 
   2  -2   5       90.74      103.19      1.57 o 
   3  -2   5        8.71        8.90      0.75 o 
   4  -2   5        9.71        9.80      0.35 o 
   5  -2   5        8.83        8.78      0.56 o 
   6  -2   5        5.10        5.69      0.51 o 
  -7  -1   5        0.54        0.33      0.27 o 
  -6  -1   5        0.69        0.54      0.25 o 
  -5  -1   5       54.01       56.13      0.88 o 
  -4  -1   5       43.25       42.00      0.68 o 
  -3  -1   5       21.64       23.40      0.35 o 
  -2  -1   5        4.47        6.44      0.16 o 
  -1  -1   5      283.48      283.17      3.84 o 
   0  -1   5        0.98        1.68      0.10 o 
   1  -1   5       47.43       48.60      0.64 o 
   2  -1   5      131.47      118.98      1.55 o 
   3  -1   5        9.13        7.21      0.23 o 
   4  -1   5        0.30        0.12      0.19 o 
   5  -1   5        1.97        2.36      0.21 o 
   6  -1   5        0.31        0.13      0.27 o 
  -7   0   5        0.80        0.16      0.29 o 
  -6   0   5        0.18        0.31      0.23 o 
  -5   0   5      434.73      497.07      9.84 o 
  -4   0   5      142.49      157.16      1.64 o 
  -3   0   5       45.62       43.96      0.53 o 
  -2   0   5      522.39      664.87      6.70 o 
  -1   0   5     1629.34     1735.59     22.91 o 
   0   0   5      200.99      200.88      2.70 o 
   1   0   5      439.32      488.94      5.01 o 
   2   0   5      529.30      578.54      6.40 o 
   3   0   5      149.74      151.69      1.46 o 
   4   0   5        0.91        0.89      0.13 o 
   5   0   5       47.80       49.22      1.12 o 
   6   0   5       15.01       15.91      0.63 o 
  -6   1   5        0.62        1.06      0.27 o 
  -5   1   5        1.15        0.84      0.21 o 
  -4   1   5       69.54       71.19      1.10 o 
  -3   1   5        9.67        7.36      0.26 o 
  -2   1   5      128.02      152.24      1.62 o 
  -1   1   5      279.33      304.95      4.49 o 
   0   1   5        1.44        2.74      0.11 o 
   1   1   5      110.00      131.30      1.61 o 
   2   1   5       31.01       39.47      0.52 o 
   3   1   5      328.51      331.39      3.46 o 
   4   1   5        0.20        0.36      0.08 o 
   5   1   5        9.91        9.52      0.45 o 
   6   1   5        8.27        7.87      0.64 o 
   7   1   5        0.55        0.66      0.36 o 
  -6   2   5        0.02       -0.56      0.39 o 
  -4   2   5      184.48      196.94      2.68 o 
  -3   2   5      124.48      108.83      1.69 o 
  -2   2   5       93.70      102.59      2.92 o 
  -1   2   5       79.25       85.12      2.06 o 
   0   2   5      581.34      579.29     11.38 o 
   1   2   5      158.54      175.44      3.32 o 
   2   2   5        7.52       10.00      0.31 o 
   3   2   5       12.05       11.91      0.55 o 
   4   2   5       65.94       74.35      0.90 o 
   5   2   5        0.05        0.08      0.21 o 
   6   2   5        0.00        0.16      0.22 o 
   7   2   5        2.98        2.13      0.35 o 
  -6   3   5       11.86       12.62      0.67 o 
  -5   3   5        0.96        1.47      0.23 o 
  -4   3   5        0.00       -0.28      0.14 o 
  -3   3   5      138.95      138.97      2.08 o 
  -2   3   5       41.17       35.89      0.80 o 
  -1   3   5        2.28        0.28      0.22 o 
   0   3   5      112.88      112.51      1.39 o 
   1   3   5      155.89      140.36      1.71 o 
   2   3   5        1.21        2.41      0.12 o 
   3   3   5        8.24        9.90      0.22 o 
   4   3   5       14.29       12.25      0.40 o 
   5   3   5        1.75        1.84      0.17 o 
   6   3   5        1.91        2.08      0.24 o 
   7   3   5        5.24        5.94      0.56 o 
  -5   4   5        2.33        2.53      0.24 o 
  -4   4   5        2.60        2.71      0.19 o 
  -3   4   5       20.60       19.57      0.61 o 
  -2   4   5        0.64        0.49      0.17 o 
  -1   4   5       20.99       23.85      0.38 o 
   0   4   5        0.76        0.84      0.07 o 
   1   4   5      372.89      371.08      4.07 o 
   2   4   5     1715.17     1774.31     18.95 o 
   3   4   5        1.19        0.66      0.14 o 
   4   4   5       27.82       25.97      0.49 o 
   5   4   5       79.81       80.25      1.17 o 
   6   4   5        0.00       -0.05      0.14 o 
   7   4   5        4.54        5.48      0.32 o 
  -4   5   5        2.51        2.81      0.33 o 
  -3   5   5       30.86       29.05      0.72 o 
  -2   5   5        1.30        1.29      0.18 o 
  -1   5   5        9.11       10.09      0.32 o 
   0   5   5       10.39       11.84      0.35 o 
   1   5   5       17.50       15.62      1.15 o 
   2   5   5       12.13       14.51      0.32 o 
   3   5   5        2.67        2.78      0.22 o 
   4   5   5        1.10        1.02      0.16 o 
   5   5   5        0.56        0.43      0.16 o 
   6   5   5        0.02       -0.02      0.17 o 
   7   5   5        0.01       -0.09      0.23 o 
  -4   6   5        0.03       -0.35      0.28 o 
  -3   6   5        1.06        2.00      0.26 o 
  -2   6   5       17.11       17.92      0.51 o 
  -1   6   5       33.55       36.49      0.79 o 
   0   6   5      132.08      131.88      1.73 o 
   1   6   5        0.02       -0.09      0.11 o 
   2   6   5      132.75      132.90      2.20 o 
   3   6   5      438.15      435.17      6.87 o 
   4   6   5        3.01        3.45      0.27 o 
   5   6   5        1.44        1.38      0.21 o 
   6   6   5        4.89        3.79      0.43 o 
  -3   7   5        0.41        0.76      0.24 o 
  -2   7   5       24.76       26.25      0.68 o 
  -1   7   5        0.12        0.05      0.14 o 
   0   7   5        0.02       -0.20      0.19 o 
   2   7   5        2.54        2.46      0.25 o 
   3   7   5        2.69        3.42      0.23 o 
   4   7   5        6.01        6.03      0.40 o 
   5   7   5        0.16        0.05      0.16 o 
   6   7   5        0.01        0.05      0.20 o 
  -2   8   5        0.96        0.69      0.26 o 
  -1   8   5        0.01       -0.07      0.18 o 
   0   8   5        2.21        2.14      0.25 o 
   3   8   5        0.00        0.18      0.20 o 
   4   8   5       13.14       12.76      0.64 o 
   5   8   5        0.00       -0.35      0.39 o 
   0   9   5        0.56        0.39      0.19 o 
   3   9   5        0.39        0.45      0.23 o 
   4   9   5        0.53        0.55      0.14 o 
  -4  -8   6       12.12       12.41      0.47 o 
  -3  -8   6        0.39        0.21      0.14 o 
  -2  -8   6        2.08        1.91      0.16 o 
  -1  -8   6        1.13        1.23      0.25 o 
   0  -8   6        1.08        0.80      0.18 o 
  -5  -7   6        3.83        4.19      0.31 o 
  -4  -7   6        0.09        0.21      0.18 o 
  -3  -7   6        0.48        0.47      0.15 o 
  -2  -7   6        2.08        2.53      0.16 o 
  -1  -7   6        0.00       -0.06      0.12 o 
   0  -7   6        9.55       10.39      0.35 o 
   1  -7   6        0.22        0.44      0.21 o 
   2  -7   6        0.07        0.17      0.28 o 
  -6  -6   6        0.62        0.68      0.22 o 
  -5  -6   6        0.01       -0.19      0.16 o 
  -4  -6   6       73.02       77.68      1.30 o 
  -3  -6   6       21.15       21.44      0.52 o 
  -2  -6   6        0.01        0.06      0.10 o 
  -1  -6   6        0.84        0.67      0.11 o 
   0  -6   6        0.15        0.30      0.15 o 
   1  -6   6        3.52        3.48      0.27 o 
   2  -6   6        1.39        1.63      0.27 o 
   3  -6   6        1.10        0.54      0.22 o 
  -6  -5   6        4.15        4.22      0.33 o 
  -5  -5   6        2.37        1.78      0.22 o 
  -4  -5   6        0.60        0.78      0.16 o 
  -3  -5   6        0.09        0.26      0.11 o 
  -2  -5   6        3.60        4.32      0.22 o 
  -1  -5   6        4.58        5.17      0.22 o 
   0  -5   6       23.32       22.90      0.41 o 
   1  -5   6      109.26      110.09      1.82 o 
   2  -5   6        1.29        1.48      0.24 o 
   3  -5   6        4.70        4.39      0.32 o 
   4  -5   6        6.26        7.34      0.45 o 
  -7  -4   6        0.23       -0.06      0.17 o 
  -6  -4   6        4.17        3.23      0.21 o 
  -5  -4   6        5.00        3.84      0.28 o 
  -4  -4   6        8.93        8.73      0.33 o 
  -3  -4   6       12.38       12.02      0.42 o 
  -2  -4   6        4.95        5.21      0.41 o 
   0  -4   6        5.06        5.05      0.59 o 
   1  -4   6        4.05        4.88      0.53 o 
   2  -4   6      139.46      136.45      2.49 o 
   3  -4   6        5.39        5.49      0.39 o 
   4  -4   6        3.89        3.93      0.28 o 
  -7  -3   6        2.79        2.89      0.41 o 
  -6  -3   6        1.87        0.95      0.21 o 
  -5  -3   6       10.85        9.53      0.50 o 
  -4  -3   6       11.99       10.73      0.29 o 
  -3  -3   6       13.68       13.07      0.33 o 
  -2  -3   6       78.91       32.81      1.04 o 
  -1  -3   6       84.02       90.73      1.09 o 
   0  -3   6        5.69        4.92      0.14 o 
   2  -3   6       14.17       16.15      0.55 o 
   3  -3   6       45.33       45.68      0.84 o 
   4  -3   6        9.39        9.04      0.30 o 
   5  -3   6        0.47        0.23      0.17 o 
  -7  -2   6        5.70        5.97      0.56 o 
  -6  -2   6        1.40        0.88      0.20 o 
  -5  -2   6       10.35       14.03      0.48 o 
  -4  -2   6        1.22        1.63      0.17 o 
  -3  -2   6       66.36       81.19      1.12 o 
  -2  -2   6      222.92      221.40      2.79 o 
  -1  -2   6      132.58      132.68      1.70 o 
   0  -2   6     1799.42     1889.48     23.18 o 
   1  -2   6      178.11      201.17      2.17 o 
   2  -2   6        1.65        1.59      0.14 o 
   3  -2   6      613.62      577.42      8.06 o 
   4  -2   6       31.39       29.08      0.54 o 
   5  -2   6        0.18        0.28      0.16 o 
   6  -2   6        0.48        0.39      0.32 o 
  -7  -1   6        2.09        2.03      0.35 o 
  -6  -1   6        0.60        0.66      0.25 o 
  -5  -1   6      110.63      109.48      1.44 o 
  -4  -1   6       88.58       86.75      1.13 o 
  -3  -1   6       47.14       43.38      0.56 o 
  -2  -1   6      154.98      169.70      1.93 o 
  -1  -1   6       40.99       47.54      0.66 o 
   0  -1   6       44.45       34.85      0.57 o 
   1  -1   6      438.93      439.97      4.59 o 
   2  -1   6        2.85        1.61      0.11 o 
   3  -1   6      101.26       96.73      1.24 o 
   4  -1   6        7.22        7.82      0.35 o 
   5  -1   6        0.10       -0.09      0.13 o 
   6  -1   6        4.92        4.87      0.48 o 
  -6   0   6        2.17        2.24      0.31 o 
  -5   0   6       25.62       34.95      0.93 o 
  -4   0   6       99.84      106.12      1.16 o 
  -3   0   6      123.65      151.11      1.54 o 
  -2   0   6      443.70      565.50      5.73 o 
  -1   0   6        0.38        0.73      0.06 o 
   0   0   6      112.48      124.79      1.72 o 
   1   0   6     1766.37     1893.20     20.97 o 
   2   0   6       13.43       11.08      0.23 o 
   3   0   6       76.75       82.78      0.90 o 
   4   0   6       15.70       18.51      0.51 o 
   5   0   6        0.70       -0.08      0.20 o 
   6   0   6        0.38        0.40      0.25 o 
  -6   1   6        3.58        3.54      0.36 o 
  -5   1   6       20.78       20.17      0.65 o 
  -4   1   6      482.35      481.39      5.98 o 
  -3   1   6        3.26        2.44      0.14 o 
  -2   1   6       52.08       54.20      0.65 o 
  -1   1   6      262.67      284.41      3.14 o 
   0   1   6      646.80      638.60      7.56 o 
   1   1   6      601.00      600.44      6.51 o 
   2   1   6      126.10      112.11      1.22 o 
   3   1   6        6.67        4.40      0.15 o 
   4   1   6       37.14       37.51      0.50 o 
   5   1   6        1.67        1.53      0.31 o 
   6   1   6        3.69        3.75      0.37 o 
   7   1   6        0.79        0.39      0.28 o 
  -6   2   6        0.07       -0.68      0.45 o 
  -5   2   6       11.07       11.89      0.66 o 
  -4   2   6      103.73      109.65      1.57 o 
  -3   2   6       10.79       12.02      0.48 o 
  -2   2   6       10.88        9.93      0.43 o 
  -1   2   6       87.54      101.39      1.70 o 
   0   2   6      366.02      330.63      5.19 o 
   1   2   6       52.43       55.54      1.14 o 
   2   2   6        0.92        0.93      0.09 o 
   3   2   6      212.99      212.56      2.25 o 
   4   2   6        4.58        4.57      0.25 o 
   5   2   6        2.33        1.86      0.26 o 
   6   2   6        0.36        0.22      0.24 o 
   7   2   6        0.99        0.66      0.29 o 
  -6   3   6       19.01       23.43      0.90 o 
  -5   3   6        0.45       -0.33      0.17 o 
  -4   3   6       26.63       27.98      0.64 o 
  -3   3   6      387.86      381.90      5.33 o 
  -2   3   6       22.71       24.03      0.47 o 
  -1   3   6        3.64        3.25      0.17 o 
   0   3   6        1.91        1.43      0.12 o 
   1   3   6       49.45       49.22      1.41 o 
   2   3   6       59.61       58.55      0.87 o 
   3   3   6       46.11       44.60      1.05 o 
   4   3   6       59.39       61.72      1.18 o 
   5   3   6        0.86        1.55      0.16 o 
   6   3   6        0.09       -0.29      0.15 o 
   7   3   6        4.65        4.77      0.54 o 
  -5   4   6       21.69       22.94      0.60 o 
  -4   4   6        1.91        1.56      0.18 o 
  -3   4   6       57.86       60.52      1.27 o 
  -2   4   6      128.49      124.94      2.18 o 
  -1   4   6        7.87        5.07      0.44 o 
   0   4   6       58.29       59.23      0.78 o 
   1   4   6       22.49       23.13      0.33 o 
   2   4   6       39.21       40.49      0.59 o 
   3   4   6        0.37        0.21      0.12 o 
   4   4   6        0.00       -0.13      0.11 o 
   5   4   6        1.32        2.35      0.19 o 
   6   4   6        0.01       -0.21      0.13 o 
   7   4   6        0.05        0.36      0.31 o 
  -4   5   6        1.61        1.67      0.29 o 
  -3   5   6       11.20       10.91      0.49 o 
  -2   5   6       30.72       32.55      1.08 o 
  -1   5   6        0.61        0.19      0.12 o 
   0   5   6        0.76        0.30      0.07 o 
   1   5   6        8.15        7.27      0.18 o 
   2   5   6      115.60      114.27      1.62 o 
   3   5   6       21.65       20.27      0.58 o 
   4   5   6        0.57        0.50      0.14 o 
   5   5   6       24.65       24.72      0.58 o 
   6   5   6        2.52        3.02      0.31 o 
   7   5   6        0.11       -0.04      0.24 o 
  -4   6   6        9.77       12.73      0.82 o 
  -3   6   6        2.86        2.02      0.29 o 
  -2   6   6        1.43        1.18      0.22 o 
  -1   6   6        6.37        6.64      0.51 o 
   0   6   6        0.08        0.43      0.13 o 
   1   6   6        6.40        7.67      0.27 o 
   2   6   6       24.27       25.46      0.61 o 
   3   6   6        4.73        8.65      0.43 o 
   4   6   6       11.20       11.03      0.44 o 
   5   6   6        0.84        1.06      0.20 o 
   6   6   6        0.23       -0.03      0.22 o 
  -3   7   6        3.29        3.35      0.42 o 
  -2   7   6       25.95       26.59      0.89 o 
  -1   7   6        0.20        0.04      0.17 o 
   0   7   6        0.24        0.23      0.14 o 
   1   7   6       19.76       17.63      0.69 o 
   2   7   6        1.25        1.34      0.14 o 
   3   7   6       22.07       21.68      0.58 o 
   4   7   6        4.91        5.29      0.39 o 
   5   7   6        0.09        0.00      0.16 o 
   6   7   6        1.65        1.67      0.27 o 
  -2   8   6        5.54        5.48      0.47 o 
  -1   8   6        0.05        0.17      0.21 o 
   0   8   6        0.14        0.21      0.17 o 
   1   8   6        5.07        5.52      0.44 o 
   2   8   6        0.64        0.31      0.22 o 
   3   8   6        1.16        1.58      0.19 o 
   4   8   6        6.06        4.65      0.35 o 
   5   8   6        0.70        0.55      0.25 o 
   0   9   6        0.21        0.04      0.19 o 
   1   9   6        0.19        0.00      0.25 o 
   3   9   6        0.05       -0.21      0.13 o 
   4   9   6        2.53        2.72      0.24 o 
  -3  -8   7        0.10        0.20      0.16 o 
  -2  -8   7        3.44        3.66      0.25 o 
  -1  -8   7        1.91        1.82      0.20 o 
  -5  -7   7        1.58        1.77      0.25 o 
  -4  -7   7        0.85        1.05      0.21 o 
  -3  -7   7        0.04       -0.03      0.15 o 
  -2  -7   7        0.85        0.97      0.14 o 
  -1  -7   7        0.17        0.08      0.12 o 
   0  -7   7        0.57        0.76      0.17 o 
   1  -7   7        6.46        6.52      0.43 o 
  -6  -6   7        0.18        0.11      0.21 o 
  -5  -6   7        1.18        1.44      0.23 o 
  -4  -6   7       25.62       27.62      0.65 o 
  -3  -6   7        0.08        0.28      0.19 o 
  -2  -6   7        0.95        0.78      0.13 o 
  -1  -6   7        1.83        2.09      0.15 o 
   0  -6   7       25.87       24.87      0.53 o 
   1  -6   7        2.84        3.07      0.33 o 
   2  -6   7        4.40        4.60      0.60 o 
   3  -6   7       10.73       11.89      0.57 o 
  -6  -5   7       15.13       15.51      0.83 o 
  -5  -5   7        0.03       -0.21      0.16 o 
  -4  -5   7        1.68        1.40      0.19 o 
  -3  -5   7       37.02       37.83      0.65 o 
  -2  -5   7        0.41        0.56      0.11 o 
  -1  -5   7       10.70       11.93      0.34 o 
   0  -5   7        0.60        0.32      0.16 o 
   1  -5   7       17.45       16.27      0.43 o 
   2  -5   7        4.31        4.29      0.34 o 
   3  -5   7        0.34        0.25      0.21 o 
  -6  -4   7        0.03        0.03      0.13 o 
  -5  -4   7        0.09       -0.16      0.16 o 
  -4  -4   7       23.06       23.42      0.55 o 
  -3  -4   7        5.97        6.95      0.26 o 
   1  -4   7      107.11      103.92      1.50 o 
   2  -4   7       33.44       30.69      0.80 o 
   3  -4   7        4.20        4.26      0.35 o 
   4  -4   7        3.38        3.96      0.29 o 
  -7  -3   7        3.07        3.26      0.60 o 
  -6  -3   7        1.62        1.40      0.21 o 
  -5  -3   7       69.38       65.91      1.02 o 
  -4  -3   7       22.19       22.79      0.45 o 
  -3  -3   7        4.50        5.03      0.23 o 
  -2  -3   7       10.29       10.43      0.53 o 
  -1  -3   7       13.67       17.90      0.39 o 
   0  -3   7        1.07        1.45      0.16 o 
   1  -3   7       31.30       14.11      0.65 o 
   2  -3   7      272.36      264.83      4.48 o 
   3  -3   7       45.02       43.43      0.82 o 
   4  -3   7        0.72        0.45      0.14 o 
   5  -3   7        6.98        8.58      0.45 o 
  -7  -2   7        0.12        0.44      0.41 o 
  -6  -2   7        9.03        9.34      0.50 o 
  -5  -2   7       24.45       24.71      0.54 o 
  -4  -2   7        0.79        1.01      0.18 o 
  -3  -2   7        6.40        5.89      0.33 o 
  -2  -2   7       20.59       18.34      0.81 o 
  -1  -2   7        2.40        1.99      0.13 o 
   0  -2   7       51.83       53.69      0.69 o 
   1  -2   7       60.61       67.96      0.83 o 
   2  -2   7       38.23       37.75      0.77 o 
   3  -2   7        2.34        2.32      0.43 o 
   4  -2   7        5.75        5.61      0.26 o 
   5  -2   7        0.86        0.35      0.17 o 
  -7  -1   7        3.44        3.34      0.39 o 
  -6  -1   7        3.28        3.79      0.45 o 
  -5  -1   7       65.91       62.24      0.92 o 
  -4  -1   7        5.03        3.99      0.20 o 
  -3  -1   7        0.09        0.38      0.08 o 
  -2  -1   7      654.83      703.69      7.66 o 
  -1  -1   7      303.50      313.18      4.28 o 
   0  -1   7      547.17      570.44      8.09 o 
   1  -1   7       14.03       14.52      0.25 o 
   2  -1   7       71.20       61.87      0.80 o 
   3  -1   7      576.83      551.42      6.87 o 
   4  -1   7       57.67       57.11      0.79 o 
   5  -1   7        1.45        1.55      0.22 o 
   6  -1   7        1.77        2.20      0.39 o 
  -6   0   7        0.01       -0.05      0.22 o 
  -5   0   7       69.76       76.09      1.56 o 
  -4   0   7       41.30       45.37      0.64 o 
  -3   0   7        4.89        3.17      0.13 o 
  -2   0   7     1351.90     1573.63     15.78 o 
  -1   0   7     1132.02     1269.83     12.74 o 
   0   0   7      226.19      245.75      2.97 o 
   1   0   7      123.00      115.35      1.25 o 
   2   0   7        0.99        0.82      0.10 o 
   3   0   7       84.15       90.20      0.98 o 
   4   0   7       72.92       74.92      1.05 o 
   5   0   7        8.29        8.89      0.46 o 
   6   0   7        2.51        2.94      0.34 o 
  -6   1   7        4.06        4.11      0.39 o 
  -5   1   7        4.53        4.27      0.36 o 
  -4   1   7      392.92      395.94      5.56 o 
  -3   1   7      144.56      128.39      1.44 o 
  -2   1   7       16.60       18.77      0.30 o 
  -1   1   7      136.17      150.81      1.72 o 
   0   1   7       85.80       93.49      1.09 o 
   1   1   7      330.01      335.61      3.69 o 
   2   1   7       17.81       20.04      0.32 o 
   3   1   7       12.02       11.93      0.21 o 
   4   1   7       70.00       71.90      0.90 o 
   5   1   7        0.78        0.41      0.28 o 
   6   1   7        0.20        0.01      0.22 o 
  -6   2   7        2.73        2.44      0.71 o 
  -5   2   7        0.01        0.49      0.19 o 
  -4   2   7      431.04      425.45      5.34 o 
  -3   2   7      215.01      202.77      2.62 o 
  -2   2   7       57.88       60.58      2.70 o 
  -1   2   7      352.32      401.94      7.00 o 
   0   2   7      681.40      693.91     10.79 o 
   1   2   7        7.20       10.18      0.32 o 
   2   2   7       32.35       37.97      0.50 o 
   3   2   7       29.15       29.40      0.64 o 
   4   2   7       28.34       26.15      0.45 o 
   5   2   7        0.42        0.20      0.13 o 
   6   2   7       10.57       10.02      0.52 o 
   7   2   7        2.73        2.18      0.35 o 
  -5   3   7        0.76        0.87      0.21 o 
  -4   3   7       19.00       17.75      0.50 o 
  -3   3   7       15.88       16.52      0.46 o 
  -2   3   7        9.66        8.76      0.27 o 
  -1   3   7        7.79        9.62      0.24 o 
   0   3   7       27.77       24.13      0.46 o 
   1   3   7       14.60       19.70      0.47 o 
   2   3   7        9.54        5.88      0.24 o 
   3   3   7        0.03       -0.03      0.06 o 
   4   3   7      104.54       97.39      3.08 o 
   5   3   7        0.42        0.20      0.13 o 
   6   3   7        3.42        3.70      0.30 o 
   7   3   7        4.65        4.96      0.53 o 
  -5   4   7        0.76       -0.01      0.19 o 
  -4   4   7        3.80        4.00      0.26 o 
  -3   4   7       84.13       88.26      1.41 o 
  -2   4   7       13.33       13.23      0.45 o 
   0   4   7        3.14        4.97      0.16 o 
   1   4   7       54.38       52.60      0.79 o 
   2   4   7       23.74       26.62      0.54 o 
   3   4   7        6.18        8.00      0.34 o 
   4   4   7        0.02        0.29      0.12 o 
   5   4   7        7.40        9.19      0.34 o 
   6   4   7        0.04       -0.21      0.16 o 
   7   4   7        0.02        0.03      0.37 o 
  -4   5   7        2.56        2.10      0.32 o 
  -3   5   7        0.02       -0.08      0.19 o 
  -2   5   7       15.25       15.11      0.56 o 
  -1   5   7        9.70        8.36      0.36 o 
   0   5   7        6.31        8.38      0.28 o 
   1   5   7        2.96        3.48      0.16 o 
   2   5   7       67.86       68.27      1.42 o 
   3   5   7        1.42        0.87      0.47 o 
   4   5   7        0.57        0.31      0.16 o 
   5   5   7       23.09       19.79      0.69 o 
   6   5   7        0.43        0.23      0.21 o 
   7   5   7        1.10        1.00      0.19 o 
  -4   6   7        7.97        8.45      0.54 o 
  -3   6   7        2.28        3.06      0.33 o 
  -2   6   7        7.16        5.60      0.36 o 
  -1   6   7        3.41        3.96      0.26 o 
   0   6   7        3.11        3.05      0.24 o 
   1   6   7        0.08       -0.11      0.28 o 
   2   6   7       31.86       30.44      0.73 o 
   3   6   7      240.80      236.57      4.53 o 
   4   6   7        3.66        3.06      0.27 o 
   5   6   7        0.88        0.42      0.20 o 
   6   6   7        7.56        6.26      0.46 o 
  -3   7   7        0.09        0.11      0.35 o 
  -2   7   7        0.31        0.28      0.26 o 
  -1   7   7        1.84        1.49      0.32 o 
   0   7   7        1.25        1.21      0.19 o 
   1   7   7        1.04        1.44      0.17 o 
   2   7   7        0.97        1.32      0.16 o 
   3   7   7        2.31        2.29      0.22 o 
   4   7   7        0.03        0.00      0.18 o 
   5   7   7        0.01       -0.15      0.18 o 
   6   7   7        1.13        1.07      0.25 o 
  -2   8   7        1.58        1.50      0.33 o 
  -1   8   7        3.01        3.09      0.34 o 
   0   8   7        6.02        6.39      0.37 o 
   1   8   7       22.55       20.50      0.58 o 
   2   8   7        0.03       -0.04      0.13 o 
   3   8   7       11.94        9.69      0.39 o 
   4   8   7       75.05       68.45      2.23 o 
   5   8   7        1.35        0.92      0.23 o 
   0   9   7        0.03       -0.17      0.20 o 
   1   9   7        0.02        0.14      0.16 o 
   2   9   7        1.69        1.09      0.24 o 
   3   9   7        0.21       -0.06      0.22 o 
   4   9   7        0.02        0.29      0.34 o 
  -3  -8   8        0.02       -0.18      0.16 o 
  -2  -8   8        0.89        1.02      0.17 o 
  -5  -7   8       13.43       14.46      0.50 o 
  -4  -7   8        0.06        0.02      0.19 o 
  -3  -7   8        2.77        3.39      0.29 o 
  -2  -7   8       14.91       15.30      0.59 o 
  -1  -7   8        3.03        2.61      0.19 o 
   0  -7   8        0.14        0.09      0.16 o 
   1  -7   8        9.24       10.56      0.53 o 
  -5  -6   8        0.17       -0.17      0.18 o 
  -4  -6   8       52.90       56.07      1.14 o 
  -3  -6   8       48.60       51.11      0.93 o 
  -2  -6   8        2.82        2.70      0.19 o 
  -1  -6   8        3.26        3.14      0.19 o 
   0  -6   8        0.66        0.98      0.17 o 
   1  -6   8        1.37        1.11      0.21 o 
   2  -6   8        0.35        0.48      0.23 o 
  -6  -5   8        1.34        0.75      0.24 o 
  -5  -5   8        0.54        0.33      0.21 o 
  -4  -5   8       20.73       21.96      0.56 o 
  -3  -5   8        0.34        0.40      0.14 o 
  -2  -5   8        0.00       -0.17      0.10 o 
  -1  -5   8        0.97        0.69      0.12 o 
   0  -5   8        0.03       -0.04      0.10 o 
   1  -5   8        9.04        9.17      0.33 o 
   2  -5   8        7.89        7.58      0.44 o 
   3  -5   8        0.05       -0.38      0.19 o 
  -6  -4   8       25.48       23.99      0.68 o 
  -5  -4   8        8.19        8.17      0.41 o 
  -4  -4   8        0.01       -0.13      0.14 o 
  -3  -4   8      172.95      176.02      2.32 o 
  -2  -4   8       54.99       53.58      0.82 o 
  -1  -4   8        7.08        6.42      0.47 o 
   0  -4   8        0.10       -0.08      0.08 o 
   1  -4   8       17.83       19.60      0.57 o 
   2  -4   8       12.76       12.89      0.50 o 
   3  -4   8        0.14       -0.01      0.19 o 
   4  -4   8        0.84        1.63      0.23 o 
  -6  -3   8        0.14        0.06      0.16 o 
  -5  -3   8        0.98        1.06      0.17 o 
  -4  -3   8       13.41       13.31      0.34 o 
  -3  -3   8        0.01       -0.09      0.09 o 
  -2  -3   8       16.78       15.02      0.39 o 
  -1  -3   8        1.58        2.09      0.19 o 
   0  -3   8        0.60        0.38      0.19 o 
   1  -3   8       50.31       46.93      0.75 o 
   2  -3   8      296.09      275.71      4.67 o 
   3  -3   8        1.79        2.31      0.25 o 
   4  -3   8        5.54        5.82      0.26 o 
   5  -3   8       13.95       16.98      0.49 o 
  -6  -2   8        0.67        0.91      0.25 o 
  -5  -2   8       17.95       14.88      0.43 o 
  -4  -2   8       36.85       37.99      0.66 o 
  -3  -2   8        4.27        4.21      0.23 o 
  -2  -2   8       46.15       46.03      0.71 o 
  -1  -2   8       62.52       71.10      0.99 o 
   0  -2   8       54.81       70.18      0.88 o 
   1  -2   8        2.43        1.20      0.14 o 
   2  -2   8       43.09       40.63      0.75 o 
   3  -2   8      163.56      158.84      2.42 o 
   4  -2   8        9.69       10.40      0.33 o 
   5  -2   8        3.11        3.42      0.27 o 
  -6  -1   8        0.68        0.72      0.25 o 
  -5  -1   8        5.14        4.80      0.28 o 
  -4  -1   8        1.97        1.18      0.14 o 
  -3  -1   8      104.45      106.92      1.32 o 
  -2  -1   8        1.75        5.38      0.16 o 
  -1  -1   8       78.38       97.41      1.17 o 
   0  -1   8      253.21      284.37      3.92 o 
   1  -1   8        1.71        1.52      0.08 o 
   2  -1   8       19.26       19.26      0.38 o 
   3  -1   8      221.37      222.73      2.91 o 
   4  -1   8        6.26        6.96      0.26 o 
   5  -1   8        7.42        6.93      0.43 o 
   6  -1   8        0.57        0.66      0.35 o 
  -6   0   8       19.83       22.58      0.74 o 
  -5   0   8        0.02        0.04      0.20 o 
  -4   0   8       29.03       27.70      0.50 o 
  -3   0   8        2.01        1.37      0.10 o 
  -2   0   8      166.49      238.42      2.50 o 
  -1   0   8      165.18      195.35      2.04 o 
   0   0   8      191.14      190.79      2.15 o 
   1   0   8     1378.97     1574.30     15.93 o 
   2   0   8      170.47      193.20      2.06 o 
   3   0   8        6.10        6.35      0.22 o 
   4   0   8      252.75      263.21      2.87 o 
   5   0   8       10.65       10.54      0.49 o 
   6   0   8        0.30        0.00      0.24 o 
  -6   1   8        0.09        0.04      0.23 o 
  -5   1   8        1.02        0.96      0.24 o 
  -4   1   8       17.67       16.56      0.46 o 
  -3   1   8       53.62       48.20      0.64 o 
  -2   1   8       38.18       38.39      0.51 o 
  -1   1   8        3.78        3.21      0.26 o 
   0   1   8        0.00       -0.16      0.08 o 
   1   1   8       23.83       25.00      0.34 o 
   2   1   8      119.43      120.40      1.42 o 
   3   1   8        5.36        3.91      0.14 o 
   4   1   8        1.96        3.02      0.20 o 
   5   1   8        0.14       -0.40      0.50 o 
   6   1   8        0.06       -0.13      0.21 o 
  -6   2   8        2.81        2.54      0.42 o 
  -5   2   8        2.27        2.79      0.58 o 
  -4   2   8      170.92      182.62      2.45 o 
  -3   2   8       10.65       10.40      0.32 o 
  -2   2   8       76.22       91.76      1.07 o 
  -1   2   8     1082.00     1149.24     13.65 o 
   0   2   8       80.45       74.58      1.28 o 
   1   2   8       29.84       33.57      1.74 o 
   2   2   8      467.29      507.56      5.55 o 
   3   2   8        8.99        7.01      0.21 o 
   4   2   8       24.24       29.96      0.95 o 
   5   2   8        5.33        5.14      0.33 o 
   6   2   8        0.40        0.21      0.24 o 
  -5   3   8        1.35        1.57      0.23 o 
  -4   3   8        3.85        3.57      0.27 o 
  -3   3   8      140.33      137.27      2.08 o 
  -2   3   8        0.09       -0.11      0.11 o 
  -1   3   8       31.48       35.77      0.61 o 
   0   3   8       41.07       46.95      0.72 o 
   1   3   8      131.29      122.29      1.98 o 
   2   3   8       44.36       46.18      0.73 o 
   4   3   8        9.56        9.69      0.32 o 
   5   3   8        2.80        2.07      0.21 o 
   6   3   8        0.00       -0.20      0.73 o 
   7   3   8        0.07        0.44      0.43 o 
  -5   4   8        0.11       -0.32      0.17 o 
  -4   4   8       10.11       10.79      0.38 o 
  -3   4   8      243.03      243.37      3.50 o 
  -2   4   8       33.18       29.55      0.72 o 
  -1   4   8       15.74        6.99      0.50 o 
   0   4   8      142.02      121.29     19.44 o 
   1   4   8      182.32      163.55      4.50 o 
   2   4   8        8.72        9.32      0.51 o 
   3   4   8       11.25       10.47      0.30 o 
   4   4   8       31.04       28.47      0.64 o 
   5   4   8        4.15        3.45      0.27 o 
   6   4   8        0.00       -0.21      0.16 o 
   7   4   8        0.04       -0.25      0.37 o 
  -4   5   8        0.29        0.43      0.25 o 
  -3   5   8        8.15        7.97      0.49 o 
  -2   5   8      205.56      209.04      3.52 o 
  -1   5   8        0.10        0.14      0.12 o 
   0   5   8        2.22        2.39      0.22 o 
   1   5   8        0.41        0.45      0.13 o 
   2   5   8        0.02        0.12      0.10 o 
   3   5   8        9.07        7.94      0.36 o 
   4   5   8        6.08        5.57      0.36 o 
   5   5   8        1.11        1.05      0.26 o 
   6   5   8        0.01       -0.31      0.19 o 
  -4   6   8        3.56        2.99      0.47 o 
  -3   6   8        0.32        0.68      0.30 o 
  -2   6   8       45.72       50.55      2.08 o 
  -1   6   8       18.21       20.26      0.67 o 
   0   6   8        1.71        1.39      0.25 o 
   1   6   8        7.51        7.60      0.34 o 
   2   6   8        0.49        2.92      0.71 o 
   3   6   8       61.48       60.07      1.33 o 
   4   6   8        0.38        0.16      0.18 o 
   5   6   8        0.25        0.35      0.21 o 
   6   6   8        3.88        3.97      0.35 o 
  -3   7   8        0.02        0.01      0.28 o 
  -2   7   8        3.22        3.33      0.63 o 
  -1   7   8       26.15       27.66      0.84 o 
   0   7   8        1.36        1.31      0.22 o 
   1   7   8        1.01        1.46      0.19 o 
   2   7   8        0.10       -0.04      0.13 o 
   3   7   8       12.81       12.92      0.95 o 
   4   7   8        4.21        3.47      0.30 o 
   5   7   8        0.11        0.42      0.21 o 
   6   7   8        1.98        2.20      0.30 o 
  -2   8   8        0.32        0.18      0.27 o 
  -1   8   8        2.78        2.85      0.34 o 
   0   8   8        0.01       -0.16      0.18 o 
   1   8   8        2.51        2.45      0.24 o 
   2   8   8        0.72        0.75      0.17 o 
   3   8   8       11.52       12.12      0.62 o 
   4   8   8       12.64       14.15      1.25 o 
   5   8   8        0.19        0.09      0.21 o 
   0   9   8        0.29        0.24      0.21 o 
   1   9   8        0.01        0.17      0.18 o 
   2   9   8        5.13        4.65      0.37 o 
   3   9   8        0.82        0.89      0.27 o 
   4   9   8        4.20        4.84      0.94 o 
  -4  -7   9        0.18       -0.12      0.19 o 
  -3  -7   9        0.00       -0.33      0.16 o 
  -2  -7   9        0.05        0.20      0.15 o 
  -1  -7   9        0.24        0.41      0.18 o 
   0  -7   9        0.25        0.19      0.17 o 
  -5  -6   9        1.24        1.03      0.23 o 
  -4  -6   9       91.42       93.65      1.56 o 
  -3  -6   9        9.76        8.54      0.45 o 
  -2  -6   9        0.21        0.05      0.14 o 
  -1  -6   9       25.54       24.58      0.49 o 
   0  -6   9        7.67        6.95      0.28 o 
   1  -6   9        5.50        5.80      0.36 o 
   2  -6   9        1.98        1.37      0.31 o 
  -6  -5   9        0.53        0.10      0.22 o 
  -5  -5   9        1.38        1.06      0.24 o 
  -4  -5   9        1.57        1.66      0.22 o 
  -3  -5   9        0.01       -0.19      0.14 o 
  -2  -5   9       10.71       11.62      0.34 o 
  -1  -5   9        1.19        1.70      0.20 o 
   0  -5   9        0.52        0.35      0.12 o 
   1  -5   9        6.57        6.19      0.30 o 
   2  -5   9        3.16        3.19      0.33 o 
   3  -5   9        1.24        0.69      0.27 o 
  -6  -4   9       16.28       13.88      0.61 o 
  -5  -4   9        0.95        0.47      0.19 o 
  -4  -4   9        4.26        4.05      0.27 o 
  -3  -4   9      289.70      297.52      3.79 o 
  -2  -4   9       44.75       44.12      0.73 o 
  -1  -4   9       11.98       10.93      0.30 o 
   0  -4   9        2.60        3.51      0.18 o 
   1  -4   9       64.76       63.46      0.93 o 
   2  -4   9        1.91        1.97      0.26 o 
   3  -4   9        5.33        5.18      0.65 o 
   4  -4   9       14.64       16.58      0.52 o 
  -6  -3   9        5.76        5.43      0.30 o 
  -5  -3   9       20.78       19.44      0.47 o 
  -4  -3   9        0.82        0.50      0.11 o 
  -3  -3   9        1.08        0.80      0.14 o 
  -2  -3   9       88.47       88.86      1.25 o 
  -1  -3   9        4.45        5.57      0.25 o 
   0  -3   9       29.33       32.28      0.68 o 
   1  -3   9        0.02        0.00      0.14 o 
   2  -3   9        0.16       -0.04      0.16 o 
   3  -3   9        5.19        5.14      0.27 o 
   4  -3   9        0.19       -0.01      0.13 o 
  -6  -2   9        0.69        0.55      0.28 o 
  -5  -2   9       20.15       18.98      0.48 o 
  -4  -2   9        1.95        1.26      0.16 o 
  -3  -2   9       80.31       80.30      1.29 o 
  -2  -2   9       14.45       11.44      0.29 o 
  -1  -2   9       53.87       51.83      0.78 o 
   0  -2   9       30.79       28.38      0.44 o 
   1  -2   9       29.67       32.75      0.50 o 
   2  -2   9      113.90       95.81      1.51 o 
   3  -2   9        8.81        8.15      0.34 o 
   4  -2   9        1.30        1.39      0.17 o 
   5  -2   9        4.18        4.23      0.29 o 
  -6  -1   9       10.22       11.74      0.55 o 
  -5  -1   9        4.76        3.62      0.30 o 
  -4  -1   9      126.21      113.40      1.44 o 
  -3  -1   9       18.98       20.74      0.39 o 
  -2  -1   9        5.43        4.68      0.18 o 
  -1  -1   9        0.81        1.52      0.10 o 
   0  -1   9        0.09       -0.03      0.05 o 
   1  -1   9        0.11        0.28      0.05 o 
   2  -1   9       97.19       90.80      1.16 o 
   3  -1   9       54.74       57.61      0.92 o 
   4  -1   9       35.19       36.27      0.63 o 
   5  -1   9        0.21        0.24      0.20 o 
  -6   0   9        4.37        4.97      0.41 o 
  -5   0   9       23.15       22.66      0.70 o 
  -4   0   9       20.51       21.74      0.49 o 
  -3   0   9        6.51        7.50      0.20 o 
  -2   0   9       36.62       41.75      0.51 o 
  -1   0   9        6.72        5.91      0.17 o 
   0   0   9        3.61        4.73      0.15 o 
   1   0   9        8.97       10.11      0.20 o 
   2   0   9       21.88       20.55      0.33 o 
   3   0   9       24.71       24.77      0.49 o 
   4   0   9       51.11       55.02      0.78 o 
   5   0   9        0.01       -0.04      0.20 o 
   6   0   9        0.01        0.35      0.26 o 
  -6   1   9        9.74        9.47      0.53 o 
  -5   1   9        6.02        6.32      0.42 o 
  -4   1   9      109.24      101.54      1.47 o 
  -3   1   9        8.75        7.31      0.28 o 
  -2   1   9        1.47        1.53      0.10 o 
  -1   1   9      564.24      616.65      6.25 o 
   0   1   9      200.79      206.32      2.15 o 
   1   1   9      209.92      216.79      2.28 o 
   2   1   9       14.82       15.00      0.27 o 
   3   1   9       15.46       14.39      0.28 o 
   4   1   9      212.90      215.28      3.22 o 
   5   1   9       31.73       31.76      0.85 o 
   6   1   9        0.57        0.90      0.27 o 
  -6   2   9        0.49        0.36      0.32 o 
  -5   2   9        3.45        4.05      0.74 o 
  -4   2   9       31.97       31.38      0.73 o 
  -3   2   9       61.38       61.26      0.95 o 
  -2   2   9        8.10        8.60      0.25 o 
  -1   2   9      348.84      342.31      3.52 o 
   0   2   9      255.47      269.74      3.62 o 
   1   2   9      200.83      202.20      2.27 o 
   2   2   9      259.61      265.82      2.98 o 
   3   2   9        0.06        0.17      0.08 o 
   4   2   9       18.18       17.74      0.37 o 
   5   2   9       49.27       53.78      1.21 o 
   6   2   9        1.77        1.62      0.35 o 
  -5   3   9        3.78        3.56      0.30 o 
  -4   3   9        6.47        6.19      0.33 o 
  -3   3   9      468.48      469.20      6.52 o 
  -2   3   9       85.62       76.28      1.21 o 
  -1   3   9        2.34        2.97      0.16 o 
   0   3   9       67.28       76.90      1.32 o 
   1   3   9        0.01        0.06      0.09 o 
   2   3   9      168.70      181.82      2.83 o 
   3   3   9        0.15        0.56      0.12 o 
   4   3   9        0.02       -0.05      0.15 o 
   5   3   9       38.44       39.75      0.80 o 
   6   3   9        0.51       -0.03      0.45 o 
  -5   4   9        0.92        0.76      0.21 o 
  -4   4   9        0.40        0.25      0.17 o 
  -3   4   9       99.55      104.33      1.65 o 
  -2   4   9       70.12       70.84      1.14 o 
  -1   4   9       19.81       17.93      0.48 o 
   1   4   9       37.53       33.17      1.18 o 
   2   4   9        1.41        0.91      0.16 o 
   3   4   9        0.02        0.81      0.58 o 
   4   4   9        1.13        1.05      0.18 o 
   5   4   9        3.27        3.35      0.27 o 
   6   4   9        0.85        0.25      0.20 o 
  -4   5   9        0.36        0.25      0.26 o 
  -3   5   9       18.07       18.96      0.63 o 
  -2   5   9       92.49       94.67      1.77 o 
  -1   5   9        0.87        0.68      0.19 o 
   0   5   9        0.21        0.17      0.13 o 
   1   5   9        0.31        0.21      0.24 o 
   2   5   9        2.37        0.71      0.22 o 
   3   5   9       10.85        9.77      0.41 o 
   4   5   9        0.46        0.58      0.20 o 
   5   5   9       17.99       18.32      0.67 o 
   6   5   9        0.68        0.38      0.16 o 
  -3   6   9        1.57        1.82      0.39 o 
  -2   6   9        9.11       10.94      0.63 o 
  -1   6   9        0.05        0.07      0.20 o 
   0   6   9        3.36        3.30      0.28 o 
   1   6   9        0.12        0.54      0.16 o 
   2   6   9        2.51        2.46      0.30 o 
   3   6   9        0.25        0.49      0.17 o 
   4   6   9        0.47        0.53      0.20 o 
   5   6   9        0.15        0.36      0.21 o 
   6   6   9        0.03        0.01      0.37 o 
  -3   7   9        0.65        0.81      0.32 o 
  -2   7   9        0.00        0.04      0.25 o 
  -1   7   9        3.06        3.25      0.37 o 
   0   7   9        0.22        0.19      0.22 o 
   1   7   9        1.33        1.65      0.21 o 
   2   7   9        0.85        0.77      0.18 o 
   3   7   9       20.46       20.68      0.62 o 
   4   7   9        1.55        1.31      0.28 o 
   5   7   9        0.27        0.06      0.20 o 
   6   7   9        7.54        6.80      0.44 o 
  -1   8   9        1.32        1.19      0.30 o 
   0   8   9        0.81        0.73      0.23 o 
   1   8   9        0.19        0.02      0.17 o 
   2   8   9        0.10        0.02      0.15 o 
   3   8   9        0.31        0.34      0.21 o 
   4   8   9       16.19       14.13      0.56 o 
   5   8   9        0.78        0.11      0.22 o 
   0   9   9        0.01       -0.22      0.23 o 
   1   9   9        0.09        0.27      0.19 o 
   2   9   9        0.04        0.06      0.17 o 
   3   9   9        0.17       -0.06      0.24 o 
   4   9   9        3.15        3.40      0.61 o 
  -4  -7  10        0.57        0.43      0.22 o 
  -3  -7  10        0.01       -0.31      0.16 o 
  -2  -7  10        7.85        7.27      0.37 o 
  -1  -7  10        1.46        1.17      0.17 o 
   0  -7  10        0.41        0.33      0.18 o 
  -5  -6  10        0.02       -0.05      0.19 o 
  -4  -6  10        0.55        0.31      0.22 o 
  -3  -6  10        3.53        3.09      0.26 o 
  -2  -6  10        1.32        1.36      0.18 o 
  -1  -6  10        0.00       -0.01      0.13 o 
   0  -6  10        2.99        3.29      0.22 o 
   1  -6  10        2.63        2.88      0.29 o 
   2  -6  10        2.04        2.75      0.35 o 
  -5  -5  10        0.07       -0.18      0.18 o 
  -4  -5  10       39.43       39.48      0.83 o 
  -3  -5  10        0.02       -0.26      0.14 o 
  -2  -5  10       12.24       13.33      0.38 o 
  -1  -5  10       49.17       46.55      0.79 o 
   0  -5  10       11.24       10.25      0.32 o 
   1  -5  10        0.17       -0.11      0.14 o 
   2  -5  10       13.19       13.69      0.57 o 
   3  -5  10        4.11        4.34      0.42 o 
  -6  -4  10        0.09        0.09      0.21 o 
  -5  -4  10        3.12        2.65      0.27 o 
  -4  -4  10        9.96       10.47      0.67 o 
  -3  -4  10       12.37       15.81      0.52 o 
  -2  -4  10       83.10       85.28      1.25 o 
  -1  -4  10        9.90        9.89      0.31 o 
   0  -4  10        0.02       -0.01      0.10 o 
   1  -4  10        0.22       -0.07      0.12 o 
   2  -4  10        0.36        0.24      0.19 o 
   3  -4  10        3.09        3.62      0.36 o 
   4  -4  10        5.71        6.12      0.49 o 
  -6  -3  10        0.03       -0.16      0.16 o 
  -5  -3  10       11.11        9.45      0.34 o 
  -4  -3  10        0.25       -0.07      0.12 o 
  -3  -3  10       35.43       34.11      0.66 o 
  -2  -3  10        1.11        1.51      0.16 o 
  -1  -3  10       19.72       20.10      0.42 o 
   0  -3  10        5.11        6.82      0.24 o 
   1  -3  10        0.05       -0.18      0.10 o 
   2  -3  10        0.00       -0.17      0.09 o 
   3  -3  10       21.96       21.69      0.52 o 
   4  -3  10        0.07       -0.27      0.14 o 
  -6  -2  10        0.00       -0.20      0.24 o 
  -5  -2  10       30.10       27.52      0.60 o 
  -4  -2  10       18.59       15.07      0.43 o 
  -3  -2  10        0.01       -0.19      0.10 o 
  -2  -2  10      103.21       96.34      1.34 o 
  -1  -2  10       25.12       21.57      0.43 o 
   0  -2  10       76.60       64.48      0.92 o 
   1  -2  10        5.50        4.15      0.21 o 
   2  -2  10      112.95      110.80      1.55 o 
   3  -2  10       23.35       25.05      0.59 o 
   4  -2  10        0.24        0.32      0.16 o 
   5  -2  10        9.36       12.27      0.57 o 
  -6  -1  10        1.18        1.01      0.52 o 
  -5  -1  10        9.92        9.13      0.46 o 
  -4  -1  10       35.26       34.67      0.59 o 
  -3  -1  10       46.43       48.95      0.71 o 
  -2  -1  10        1.70        1.25      0.11 o 
  -1  -1  10       80.83       78.30      0.92 o 
   0  -1  10        2.36        1.44      0.09 o 
   1  -1  10        1.27        1.49      0.10 o 
   2  -1  10       22.71       21.91      0.40 o 
   3  -1  10      232.86      220.47      2.90 o 
   4  -1  10        0.57        0.50      0.14 o 
   5  -1  10        1.18        1.14      0.26 o 
  -6   0  10        6.73        7.17      0.48 o 
  -5   0  10       10.65       11.53      0.51 o 
  -4   0  10       22.15       20.15      0.54 o 
  -3   0  10       98.34      116.63      1.33 o 
  -2   0  10      103.60      117.02      1.23 o 
  -1   0  10       42.56       51.85      0.64 o 
   0   0  10       92.95      111.28      1.32 o 
   1   0  10       63.75       72.06      0.80 o 
   2   0  10        0.35        0.99      0.09 o 
   3   0  10       55.60       54.91      0.87 o 
   4   0  10       61.72       63.81      0.93 o 
   5   0  10        5.17        5.42      0.40 o 
   6   0  10        0.71        0.74      0.29 o 
  -6   1  10        0.14        0.05      0.25 o 
  -5   1  10        2.36        2.28      0.29 o 
  -4   1  10        5.46        4.77      0.34 o 
  -3   1  10        1.92        2.47      0.18 o 
  -2   1  10      167.48      174.82      1.77 o 
  -1   1  10       34.28       23.19      0.33 o 
   0   1  10       15.99       19.07      0.28 o 
   1   1  10      168.81      184.72      1.97 o 
   2   1  10        6.05        6.43      0.18 o 
   3   1  10       10.71       11.89      0.26 o 
   4   1  10      254.92      251.54      3.73 o 
   5   1  10        0.60        0.73      0.25 o 
   6   1  10        3.07        2.88      0.35 o 
  -6   2  10        2.36        1.86      0.85 o 
  -5   2  10       21.47       21.94      0.71 o 
  -4   2  10        1.82        2.36      0.21 o 
  -3   2  10       22.48       19.80      0.46 o 
  -2   2  10        1.49        0.93      0.12 o 
  -1   2  10      169.88      196.67      2.08 o 
   0   2  10        7.73        5.73      0.17 o 
   1   2  10       19.66       24.91      0.38 o 
   2   2  10      211.91      224.63      2.38 o 
   3   2  10       55.65       56.85      0.78 o 
   4   2  10       11.08       13.46      0.54 o 
   5   2  10       30.46       26.61      0.79 o 
   6   2  10        1.59        1.56      0.35 o 
  -5   3  10        1.28        1.75      0.33 o 
  -4   3  10        1.53        1.71      0.22 o 
  -3   3  10       17.73       16.29      0.48 o 
  -2   3  10       11.74       11.11      0.34 o 
  -1   3  10        9.08        6.99      0.24 o 
   0   3  10       71.94       68.81      1.21 o 
   1   3  10        0.81        0.51      0.11 o 
   2   3  10       79.93       77.80      1.65 o 
   3   3  10       13.73       12.00      0.45 o 
   4   3  10        6.75        7.92      0.35 o 
   5   3  10       35.62       40.41      1.65 o 
   6   3  10        0.30       -0.19      0.43 o 
  -5   4  10        3.47        3.52      0.30 o 
  -4   4  10        2.87        3.07      0.25 o 
  -3   4  10      212.62      210.51      3.07 o 
  -2   4  10        5.93        5.71      0.33 o 
  -1   4  10       19.42       19.98      0.41 o 
   0   4  10      497.38      520.63      9.78 o 
   1   4  10       44.79       49.08      0.89 o 
   2   4  10        0.22        0.28      0.10 o 
   3   4  10       72.17       70.53      1.26 o 
   4   4  10        0.00        0.06      0.14 o 
   5   4  10        5.90        6.77      0.37 o 
   6   4  10        1.02        0.36      0.23 o 
  -4   5  10        0.69        0.71      0.32 o 
  -3   5  10        1.36        1.81      0.33 o 
  -2   5  10        1.65        2.32      0.36 o 
  -1   5  10        0.05        0.16      0.18 o 
   0   5  10        3.38        3.76      0.29 o 
   1   5  10        1.92        1.44      0.18 o 
   2   5  10        8.65        7.29      0.36 o 
   3   5  10        0.12        0.42      0.16 o 
   4   5  10        0.74        0.77      0.28 o 
   5   5  10        3.56        3.39      0.47 o 
   6   5  10        0.22        0.22      0.18 o 
  -3   6  10        5.31        5.10      0.81 o 
  -2   6  10      151.28      154.76      7.23 o 
  -1   6  10       14.02       12.79      0.57 o 
   0   6  10        1.44        1.34      0.22 o 
   1   6  10       44.29       41.55      1.02 o 
   2   6  10       23.92       20.66      0.68 o 
   3   6  10        3.81        4.57      0.36 o 
   4   6  10        7.39        6.98      0.42 o 
   5   6  10        1.44        1.27      0.27 o 
   6   6  10        1.39        0.73      0.26 o 
  -2   7  10        0.53        0.66      0.28 o 
  -1   7  10       36.47       38.12      2.90 o 
   0   7  10        1.35        1.24      0.24 o 
   1   7  10        1.25        1.40      0.22 o 
   2   7  10        0.13        0.39      0.18 o 
   3   7  10        1.15        0.88      0.20 o 
   4   7  10        0.70        0.74      0.21 o 
   5   7  10        0.67        0.73      0.25 o 
  -1   8  10       20.21       20.89      1.73 o 
   0   8  10        1.41        1.14      0.26 o 
   1   8  10        0.44        0.09      0.18 o 
   2   8  10        1.41        1.20      0.21 o 
   3   8  10        0.64        0.56      0.20 o 
   4   8  10       18.88       18.24      0.98 o 
   5   8  10        0.05        0.17      0.47 o 
   1   9  10        0.41        0.23      0.20 o 
   2   9  10        0.64        0.43      0.20 o 
   3   9  10        0.08        0.16      0.24 o 
  -3  -7  11        1.35        1.20      0.23 o 
  -2  -7  11        6.03        5.18      0.27 o 
  -1  -7  11        0.33        0.28      0.15 o 
  -4  -6  11        2.96        1.78      0.25 o 
  -3  -6  11        2.10        2.15      0.25 o 
  -2  -6  11        1.01        0.74      0.17 o 
  -1  -6  11        6.51        4.97      0.26 o 
   0  -6  11        0.26        0.01      0.14 o 
   1  -6  11        0.24        0.00      0.20 o 
  -5  -5  11        0.00       -0.09      0.19 o 
  -4  -5  11       24.06       25.95      0.84 o 
  -3  -5  11        0.00       -0.29      0.15 o 
  -2  -5  11        0.76        0.29      0.15 o 
  -1  -5  11        9.78        8.71      0.30 o 
   0  -5  11        0.02       -0.16      0.12 o 
   1  -5  11        1.43        0.93      0.21 o 
   2  -5  11       14.42       17.06      0.65 o 
  -6  -4  11        2.03        0.96      0.25 o 
  -5  -4  11        2.63        2.14      0.25 o 
  -4  -4  11        2.96        2.21      0.25 o 
  -3  -4  11      269.56      270.40      3.51 o 
  -2  -4  11       63.06       61.50      0.98 o 
  -1  -4  11        0.41        0.22      0.14 o 
   0  -4  11       79.75       69.47      1.00 o 
   1  -4  11       20.41       20.10      0.48 o 
   2  -4  11       10.31       10.45      0.49 o 
   3  -4  11        0.05       -0.27      0.21 o 
  -6  -3  11        5.04        4.55      0.29 o 
  -5  -3  11        0.01       -0.09      0.15 o 
  -4  -3  11       10.05        9.51      0.34 o 
  -3  -3  11       52.66       53.20      0.89 o 
  -2  -3  11        8.33        6.75      0.31 o 
  -1  -3  11       72.02       72.80      1.09 o 
   0  -3  11       18.09       15.90      0.36 o 
   1  -3  11        5.70        4.89      0.24 o 
   2  -3  11        8.48        6.81      0.40 o 
   3  -3  11        1.07        1.42      0.22 o 
   4  -3  11        0.04       -0.31      0.17 o 
  -6  -2  11        0.00       -0.30      0.26 o 
  -5  -2  11       64.06       55.81      0.95 o 
  -4  -2  11       20.55       18.70      0.45 o 
  -3  -2  11        3.16        3.32      0.18 o 
  -2  -2  11      869.12      868.27     10.62 o 
  -1  -2  11      227.50      218.39      2.81 o 
   0  -2  11       24.64       21.77      0.39 o 
   1  -2  11        0.23        1.31      0.12 o 
   2  -2  11       53.74       52.07      0.85 o 
   3  -2  11        0.29        0.09      0.15 o 
   4  -2  11        2.26        2.02      0.23 o 
   5  -2  11        4.72        4.94      0.42 o 
  -6  -1  11        7.41        7.20      0.49 o 
  -5  -1  11        5.69        4.46      0.37 o 
  -4  -1  11        2.65        1.79      0.18 o 
  -3  -1  11        0.08       -0.06      0.09 o 
  -2  -1  11        6.89        4.60      0.22 o 
  -1  -1  11       85.24       84.35      1.09 o 
   0  -1  11        0.00       -0.11      0.06 o 
   1  -1  11        6.91        8.38      0.21 o 
   2  -1  11        1.11        0.81      0.12 o 
   3  -1  11       12.04       10.65      0.46 o 
   4  -1  11        0.61        0.27      0.15 o 
   5  -1  11        0.61        0.37      0.30 o 
  -6   0  11        0.32        0.10      0.25 o 
  -5   0  11        0.08        0.03      0.21 o 
  -4   0  11      111.89      100.10      1.92 o 
  -3   0  11        4.51        2.28      0.16 o 
  -2   0  11       52.82       63.32      0.78 o 
  -1   0  11      121.52      112.07      1.25 o 
   0   0  11       38.25       40.69      0.57 o 
   1   0  11        0.00        0.10      0.07 o 
   2   0  11       17.29       19.43      0.37 o 
   3   0  11       24.29       21.95      0.48 o 
   4   0  11        1.28        1.38      0.21 o 
   5   0  11        0.02       -0.16      0.20 o 
  -6   1  11       17.20       20.60      0.74 o 
  -5   1  11        7.26        9.41      0.48 o 
  -4   1  11        0.49        0.49      0.20 o 
  -3   1  11       83.97       71.31      1.08 o 
  -2   1  11        0.83        0.59      0.09 o 
  -1   1  11        9.59        7.47      0.18 o 
   0   1  11        0.91        1.14      0.08 o 
   1   1  11       11.25       11.58      0.29 o 
   2   1  11        0.05        0.02      0.07 o 
   3   1  11       59.64       54.63      0.77 o 
   4   1  11        1.82        2.29      0.25 o 
   5   1  11        8.80        9.58      0.48 o 
   6   1  11        0.61        0.59      0.27 o 
  -5   2  11       17.48       20.10      0.68 o 
  -4   2  11       10.66       10.21      0.45 o 
  -3   2  11        2.41        2.66      0.21 o 
  -2   2  11       39.38       40.67      0.67 o 
  -1   2  11       33.72       40.44      0.58 o 
   0   2  11        0.01       -0.01      0.06 o 
   1   2  11        8.38        8.34      0.20 o 
   2   2  11       56.79       58.03      0.78 o 
   3   2  11        1.14        1.84      0.13 o 
   4   2  11        3.10        3.35      0.30 o 
   5   2  11       38.36       39.29      1.19 o 
   6   2  11        0.83        1.04      0.34 o 
  -5   3  11        8.15        7.54      0.99 o 
  -4   3  11        3.16        3.04      0.26 o 
  -3   3  11       53.94       50.74      0.95 o 
  -2   3  11       13.30       10.82      0.34 o 
  -1   3  11        0.22        0.03      0.08 o 
   0   3  11       72.56       72.79      1.60 o 
   1   3  11       31.56       29.93      0.64 o 
   2   3  11       11.82       15.24      1.14 o 
   3   3  11        2.42        2.33      0.18 o 
   4   3  11        0.17        0.59      0.17 o 
   5   3  11       16.85       20.59      0.66 o 
   6   3  11        5.93        5.95      0.74 o 
  -5   4  11        3.91        3.45      0.30 o 
  -4   4  11        7.33        7.91      0.36 o 
  -3   4  11        0.00        0.33      0.16 o 
  -2   4  11       19.76       19.38      0.54 o 
  -1   4  11        8.33        9.49      0.33 o 
   0   4  11        0.93        2.58      0.55 o 
   1   4  11        6.72        5.37      0.24 o 
   2   4  11       38.36       41.76      0.81 o 
   3   4  11       86.36       91.04      1.59 o 
   4   4  11        0.06        0.08      0.15 o 
   5   4  11        0.37        0.46      0.20 o 
   6   4  11       13.67       15.51      1.00 o 
  -4   5  11        1.38        1.76      0.39 o 
  -3   5  11        1.18        1.55      0.33 o 
  -2   5  11      170.13      171.90      3.59 o 
  -1   5  11       17.25       18.40      0.67 o 
   0   5  11        2.05        1.80      0.41 o 
   1   5  11        7.86        7.86      0.39 o 
   2   5  11        0.54        0.31      0.16 o 
   3   5  11       25.00       25.61      0.75 o 
   4   5  11        0.02        0.14      0.18 o 
   5   5  11        0.15        0.11      0.15 o 
   6   5  11        6.17        6.36      0.37 o 
  -3   6  11        1.45        1.32      0.34 o 
  -2   6  11        0.09        1.73      0.50 o 
  -1   6  11        5.48        5.53      0.43 o 
   0   6  11        6.47        5.53      0.53 o 
   1   6  11        6.32        7.47      0.40 o 
   2   6  11        0.11       -0.07      0.17 o 
   3   6  11        0.43        0.18      0.17 o 
   4   6  11        2.85        2.86      0.31 o 
   5   6  11        1.19        1.35      0.28 o 
   6   6  11        0.59        0.57      0.29 o 
  -2   7  11        4.03        4.52      0.44 o 
  -1   7  11       61.78       64.59      1.60 o 
   0   7  11        0.92        0.81      0.24 o 
   1   7  11        0.30        0.25      0.19 o 
   2   7  11        0.37        0.15      0.18 o 
   3   7  11        0.59        0.47      0.19 o 
   4   7  11        3.84        3.20      0.31 o 
   5   7  11        0.12        0.08      0.22 o 
  -1   8  11        0.26        1.08      0.32 o 
   0   8  11        0.07       -0.03      0.23 o 
   1   8  11        0.85        0.47      0.23 o 
   2   8  11        0.54        0.81      0.24 o 
   3   8  11        0.33        0.28      0.19 o 
   4   8  11        0.59        1.06      0.30 o 
   1   9  11        0.19        0.03      0.22 o 
   2   9  11        0.01        0.16      0.20 o 
   3   9  11        0.58        0.40      0.21 o 
  -4  -6  12        1.86        2.31      0.28 o 
  -3  -6  12        2.67        2.04      0.25 o 
  -2  -6  12        0.72        0.51      0.17 o 
  -1  -6  12        0.65        0.26      0.16 o 
   0  -6  12        0.07       -0.02      0.15 o 
   1  -6  12        1.93        2.39      0.29 o 
  -5  -5  12        0.04        0.13      0.20 o 
  -4  -5  12        0.34        0.17      0.20 o 
  -3  -5  12        5.51        5.78      0.31 o 
  -2  -5  12        0.75        0.30      0.16 o 
  -1  -5  12        5.91        5.35      0.26 o 
   0  -5  12        1.62        1.27      0.17 o 
   1  -5  12        2.71        2.82      0.28 o 
   2  -5  12        0.84        0.64      0.26 o 
  -5  -4  12        0.24       -0.26      0.23 o 
  -4  -4  12        0.00       -0.09      0.18 o 
  -3  -4  12       12.56       11.73      0.39 o 
  -2  -4  12       10.52       10.07      0.36 o 
  -1  -4  12        7.33        7.36      0.30 o 
   0  -4  12        4.54        3.68      0.26 o 
   1  -4  12        5.24        5.47      0.27 o 
   2  -4  12        5.61        5.42      0.53 o 
   3  -4  12        4.17        5.30      0.44 o 
  -6  -3  12        4.18        4.67      0.34 o 
  -5  -3  12        0.02       -0.07      0.19 o 
  -4  -3  12        1.45        1.28      0.18 o 
  -3  -3  12       42.02       38.74      0.84 o 
  -2  -3  12        0.79        0.33      0.11 o 
  -1  -3  12       17.65       16.71      0.42 o 
   0  -3  12       63.52       55.29      0.83 o 
   1  -3  12       17.89       14.96      0.38 o 
   2  -3  12        1.74        1.59      0.25 o 
   3  -3  12        4.41        4.94      0.27 o 
   4  -3  12        6.39        7.55      0.43 o 
  -6  -2  12        0.05       -0.06      0.29 o 
  -5  -2  12        3.95        3.66      0.26 o 
  -4  -2  12        1.42        0.82      0.16 o 
  -3  -2  12       53.00       50.88      0.85 o 
  -2  -2  12       83.14       85.21      1.26 o 
  -1  -2  12       25.96       25.93      0.60 o 
   0  -2  12       10.14        8.17      0.23 o 
   1  -2  12       16.63       11.98      0.29 o 
   2  -2  12        6.68        5.55      0.27 o 
   3  -2  12        0.54        0.88      0.17 o 
   4  -2  12        2.93        3.13      0.25 o 
  -6  -1  12        8.30        9.67      0.54 o 
  -5  -1  12        2.23        2.25      0.32 o 
  -4  -1  12       16.72       12.54      0.36 o 
  -3  -1  12        2.26        2.82      0.18 o 
  -2  -1  12       21.96       19.99      0.40 o 
  -1  -1  12        1.02        0.53      0.13 o 
   0  -1  12       83.66       88.13      1.24 o 
   1  -1  12       15.75       17.56      0.32 o 
   2  -1  12        0.03       -0.14      0.14 o 
   3  -1  12        5.71        5.21      0.30 o 
   4  -1  12       12.58       12.57      0.41 o 
   5  -1  12        0.00        0.01      0.29 o 
  -6   0  12        1.39        2.13      0.35 o 
  -5   0  12        0.14        0.12      0.22 o 
  -4   0  12        0.85        1.49      0.26 o 
  -3   0  12        6.11        4.86      0.22 o 
  -2   0  12        0.07       -0.04      0.09 o 
  -1   0  12        5.37        7.17      0.21 o 
   0   0  12        2.40        2.49      0.14 o 
   1   0  12      102.26       97.27      1.21 o 
   2   0  12        1.82        1.93      0.15 o 
   3   0  12      127.66      131.04      1.83 o 
   4   0  12        9.24       10.31      0.41 o 
   5   0  12        0.41        0.44      0.24 o 
  -5   1  12       11.21       10.50      0.51 o 
  -4   1  12       18.51       18.68      0.62 o 
  -3   1  12       61.55       57.85      1.03 o 
  -2   1  12       40.59       44.22      0.61 o 
  -1   1  12        1.64        1.43      0.10 o 
   0   1  12       63.69       63.01      0.77 o 
   1   1  12       10.24        8.95      0.20 o 
   2   1  12        0.99        1.39      0.12 o 
   3   1  12        0.84        0.63      0.15 o 
   4   1  12       69.42       66.01      1.20 o 
   5   1  12        0.00        0.01      0.22 o 
   6   1  12        0.01        0.17      0.33 o 
  -5   2  12        6.10        5.95      0.42 o 
  -4   2  12       13.24       14.11      0.53 o 
  -3   2  12        3.82        4.57      0.25 o 
  -2   2  12       50.49       53.63      0.84 o 
  -1   2  12      111.47      116.49      1.56 o 
   0   2  12        5.08        5.56      0.19 o 
   1   2  12       29.91       29.24      0.57 o 
   2   2  12       21.78       21.00      0.46 o 
   3   2  12        1.48        2.03      0.38 o 
   4   2  12       23.50       23.68      0.67 o 
   5   2  12        5.11        5.39      0.49 o 
   6   2  12        0.95        1.00      0.34 o 
  -5   3  12        2.77        3.58      0.41 o 
  -4   3  12        7.80        8.72      0.39 o 
  -3   3  12        0.56        1.01      0.18 o 
  -2   3  12       14.43       13.72      0.40 o 
  -1   3  12       55.56       60.34      1.44 o 
   0   3  12       50.68       51.87      1.01 o 
   1   3  12        2.20        2.43      0.20 o 
   2   3  12       41.33       42.09      1.52 o 
   3   3  12        1.27        1.51      0.21 o 
   4   3  12        3.83        4.64      0.31 o 
   5   3  12      100.82      103.89      3.43 o 
   6   3  12        1.60        2.59      0.58 o 
  -4   4  12        5.01        6.01      0.46 o 
  -3   4  12        1.18        1.58      0.22 o 
  -2   4  12        6.75        5.08      0.54 o 
  -1   4  12        0.11        0.09      0.14 o 
   0   4  12       39.96       41.71      0.83 o 
   1   4  12        0.02        0.12      0.12 o 
   2   4  12        0.01        0.00      0.11 o 
   3   4  12        9.30        9.11      0.36 o 
   4   4  12       11.00       10.85      0.43 o 
   5   4  12        3.09        3.91      0.32 o 
   6   4  12        0.39        0.06      0.44 o 
  -4   5  12        1.98        2.38      0.42 o 
  -3   5  12        0.99        0.90      0.31 o 
  -2   5  12       42.09       43.21      1.50 o 
  -1   5  12        1.79        2.16      0.31 o 
   0   5  12        0.00        0.02      0.18 o 
   1   5  12       25.26       28.40      0.82 o 
   2   5  12        0.95        0.63      0.19 o 
   3   5  12       32.50       35.27      0.95 o 
   4   5  12        1.84        1.72      0.33 o 
   5   5  12        2.63        3.11      0.26 o 
   6   5  12       20.46       23.65      1.30 o 
  -3   6  12        1.75        1.57      0.36 o 
  -2   6  12       74.58       78.85      1.93 o 
  -1   6  12        5.33        4.88      0.44 o 
   0   6  12        1.10        0.83      0.30 o 
   1   6  12       71.76       75.36      4.09 o 
   2   6  12        7.59        7.10      0.42 o 
   3   6  12        0.11        0.28      0.18 o 
   4   6  12        7.61        6.56      0.44 o 
   5   6  12        0.73        0.72      0.27 o 
  -2   7  12        2.71        2.69      0.39 o 
  -1   7  12        7.51       10.41      0.62 o 
   0   7  12        0.00       -0.28      0.21 o 
   1   7  12        1.15        0.93      0.22 o 
   2   7  12        0.02        0.26      0.34 o 
   3   7  12        0.59        0.29      0.22 o 
   4   7  12        2.05        2.38      0.30 o 
   5   7  12        0.00        0.18      0.24 o 
  -1   8  12       37.41       42.54      1.25 o 
   0   8  12        2.33        1.98      0.34 o 
   1   8  12        0.16        0.07      0.21 o 
   2   8  12        6.59        5.55      0.64 o 
   3   8  12        2.27        1.64      0.26 o 
   4   8  12        0.74        0.54      0.24 o 
   2   9  12        0.34       -0.15      0.39 o 
  -3  -6  13        0.77        0.65      0.22 o 
  -2  -6  13        2.32        2.13      0.23 o 
  -1  -6  13        0.53        0.85      0.18 o 
   0  -6  13        0.04       -0.03      0.16 o 
  -4  -5  13        4.69        4.29      0.38 o 
  -3  -5  13        0.00       -0.18      0.15 o 
  -2  -5  13        3.42        3.64      0.26 o 
  -1  -5  13       17.74       15.04      0.41 o 
   0  -5  13        0.04       -0.07      0.14 o 
   1  -5  13        0.06       -0.15      0.18 o 
  -5  -4  13        0.01        0.07      0.20 o 
  -4  -4  13        0.09        0.41      0.20 o 
  -3  -4  13        0.35        0.31      0.16 o 
  -2  -4  13        5.64        6.08      0.30 o 
  -1  -4  13        2.94        2.75      0.22 o 
   0  -4  13        5.04        4.47      0.25 o 
   1  -4  13        0.30        0.38      0.15 o 
   2  -4  13        4.52        4.99      0.41 o 
   3  -4  13        0.23       -0.38      0.22 o 
  -5  -3  13        0.84        0.73      0.22 o 
  -4  -3  13        0.00       -0.06      0.14 o 
  -3  -3  13       74.91       76.45      1.19 o 
  -2  -3  13        2.86        2.77      0.17 o 
  -1  -3  13        6.19        6.15      0.21 o 
   0  -3  13       46.60       36.91      0.64 o 
   1  -3  13        1.34        1.07      0.16 o 
   2  -3  13        3.59        2.65      0.20 o 
   3  -3  13       20.06       24.81      0.81 o 
  -5  -2  13        0.43        0.12      0.16 o 
  -4  -2  13        7.26        7.03      0.28 o 
  -3  -2  13        1.76        1.34      0.18 o 
  -2  -2  13      353.69      359.74      4.57 o 
  -1  -2  13      166.19      167.17      2.24 o 
   0  -2  13        7.98        9.60      0.26 o 
   1  -2  13       91.75       81.13      1.03 o 
   2  -2  13       21.66       21.33      0.49 o 
   3  -2  13        6.77        8.14      0.36 o 
   4  -2  13        0.86        1.73      0.29 o 
  -6  -1  13        6.52        5.87      0.46 o 
  -5  -1  13       16.86       16.07      0.61 o 
  -4  -1  13        0.75        0.48      0.14 o 
  -3  -1  13       19.43       18.22      0.40 o 
  -2  -1  13      169.60      166.15      2.20 o 
  -1  -1  13       24.44       19.45      0.42 o 
   0  -1  13       99.77       99.09      1.28 o 
   1  -1  13       30.67       23.57      0.39 o 
   2  -1  13       13.08       10.66      0.34 o 
   3  -1  13        1.74        1.02      0.19 o 
   4  -1  13        9.97       11.68      0.57 o 
   5  -1  13        0.15        0.13      0.29 o 
  -5   0  13        0.05       -0.04      0.22 o 
  -4   0  13       85.89       72.09      1.49 o 
  -3   0  13       52.26       45.96      0.79 o 
  -2   0  13        0.17       -0.01      0.12 o 
  -1   0  13      795.29      844.86     10.19 o 
   0   0  13      228.29      228.80      2.91 o 
   1   0  13        8.56        7.13      0.24 o 
   2   0  13        0.04       -0.10      0.10 o 
   3   0  13        5.08        5.85      0.39 o 
   4   0  13        4.10        3.54      0.28 o 
   5   0  13        0.43        0.40      0.33 o 
  -5   1  13        0.83        0.74      0.40 o 
  -4   1  13        0.23        0.33      0.21 o 
  -3   1  13        5.66        5.39      0.35 o 
  -2   1  13        2.46        2.56      0.18 o 
  -1   1  13       12.10       10.79      0.30 o 
   0   1  13       28.64       28.98      0.44 o 
   1   1  13        4.45        3.96      0.15 o 
   2   1  13        0.00       -0.20      0.11 o 
   3   1  13        0.08       -0.26      0.13 o 
   4   1  13       13.35       13.00      0.52 o 
   5   1  13        0.09       -0.38      0.24 o 
  -5   2  13        0.00        0.08      0.23 o 
  -4   2  13        3.58        3.71      0.33 o 
  -3   2  13      133.00      116.69      1.65 o 
  -2   2  13        0.22       -0.21      0.11 o 
  -1   2  13        2.90        3.92      0.48 o 
   0   2  13      137.39      141.73      2.07 o 
   1   2  13        5.71        5.93      0.29 o 
   2   2  13        9.97       10.31      0.33 o 
   3   2  13        3.97        4.31      0.22 o 
   4   2  13        0.02        0.12      0.20 o 
   5   2  13        5.27        5.23      0.64 o 
  -5   3  13        9.12       10.67      0.69 o 
  -4   3  13        0.32        0.62      0.21 o 
  -3   3  13        0.32        0.07      0.18 o 
  -2   3  13       19.27       17.56      0.54 o 
  -1   3  13       16.77       18.07      0.52 o 
   0   3  13        1.55        1.22      0.23 o 
   1   3  13        0.97        0.94      0.14 o 
   2   3  13        7.57        8.12      0.33 o 
   3   3  13        0.23        0.03      0.12 o 
   4   3  13       15.90       15.83      0.53 o 
   5   3  13       18.21       19.76      1.17 o 
   6   3  13        0.68        0.63      0.47 o 
  -4   4  13       19.37       21.57      0.72 o 
  -3   4  13        1.19        1.51      0.23 o 
  -2   4  13        1.75        0.97      0.20 o 
  -1   4  13       18.60       18.23      0.52 o 
   0   4  13       17.37       19.04      0.50 o 
   1   4  13        1.87        0.99      0.16 o 
   2   4  13        2.11        1.73      0.18 o 
   3   4  13       23.34       21.05      0.56 o 
   4   4  13        0.17        0.10      0.17 o 
   5   4  13        0.00        0.42      0.21 o 
   6   4  13        9.54       10.74      0.89 o 
  -4   5  13        2.08        1.98      0.41 o 
  -3   5  13        1.03        0.90      0.51 o 
  -2   5  13        6.02        5.51      0.48 o 
  -1   5  13        3.72        2.65      0.35 o 
   0   5  13        0.07       -0.10      0.18 o 
   1   5  13        0.85        0.56      0.21 o 
   2   5  13        4.13        3.84      0.32 o 
   3   5  13        0.51        0.64      0.21 o 
   4   5  13        0.29        0.18      0.15 o 
   5   5  13        0.92        0.92      0.20 o 
  -3   6  13        2.34        3.04      0.44 o 
  -2   6  13       10.65       10.57      0.63 o 
  -1   6  13        2.72        2.92      0.39 o 
   0   6  13        4.36        3.68      0.36 o 
   1   6  13       29.14       31.49      0.92 o 
   2   6  13        0.48        0.65      0.22 o 
   3   6  13        4.26        3.59      0.32 o 
   4   6  13       18.39       18.27      0.69 o 
   5   6  13        0.07       -0.07      0.24 o 
  -2   7  13        0.12        0.15      0.33 o 
  -1   7  13       24.26       25.20      1.48 o 
   0   7  13        2.45        2.62      0.34 o 
   1   7  13        0.56        0.78      0.24 o 
   2   7  13        0.35        0.09      0.19 o 
   3   7  13        0.04       -0.26      0.17 o 
   4   7  13        1.39        1.35      0.27 o 
   5   7  13        0.00        0.00      0.23 o 
   0   8  13        0.06       -0.48      0.24 o 
   1   8  13        1.69        1.24      0.32 o 
   2   8  13        8.47        8.80      0.49 o 
   3   8  13        0.86        0.51      0.44 o 
   4   8  13        0.00        0.09      0.21 o 
  -2  -6  14        1.02        1.14      0.21 o 
  -4  -5  14        0.17        0.38      0.21 o 
  -3  -5  14        2.36        2.70      0.25 o 
  -2  -5  14        1.94        1.81      0.22 o 
  -1  -5  14        3.23        2.62      0.23 o 
   0  -5  14        3.49        3.10      0.24 o 
   1  -5  14        3.46        4.69      0.37 o 
  -5  -4  14        1.39        1.68      0.27 o 
  -4  -4  14        8.96       10.40      0.46 o 
  -3  -4  14        0.09       -0.04      0.16 o 
  -2  -4  14       12.51       12.56      0.41 o 
  -1  -4  14        1.36        1.26      0.19 o 
   0  -4  14        0.05        0.25      0.15 o 
   1  -4  14        0.08       -0.09      0.15 o 
   2  -4  14        0.01        0.19      0.23 o 
  -5  -3  14        4.64        4.60      0.35 o 
  -4  -3  14        1.63        1.35      0.20 o 
  -3  -3  14        7.37        8.87      0.36 o 
  -2  -3  14       20.35       22.64      0.62 o 
  -1  -3  14        1.84        2.24      0.15 o 
   0  -3  14        0.43        0.34      0.14 o 
   1  -3  14        1.08        1.05      0.17 o 
   2  -3  14        3.04        3.02      0.32 o 
   3  -3  14        4.90        4.65      0.42 o 
  -5  -2  14        0.31        0.22      0.22 o 
  -4  -2  14        0.03        0.11      0.13 o 
  -3  -2  14        0.70        0.74      0.17 o 
  -2  -2  14       26.36       25.96      0.63 o 
  -1  -2  14       13.95       19.79      0.92 o 
   0  -2  14       11.12       11.68      0.41 o 
   1  -2  14       18.29       16.11      0.38 o 
   2  -2  14        2.21        2.79      0.24 o 
   3  -2  14        4.09        3.55      0.27 o 
   4  -2  14        2.26        2.74      0.32 o 
  -5  -1  14        3.46        3.73      0.37 o 
  -4  -1  14        0.00       -0.11      0.16 o 
  -3  -1  14        8.10        8.69      0.30 o 
  -2  -1  14        4.58        4.42      0.23 o 
  -1  -1  14        8.20        8.31      0.31 o 
   0  -1  14        3.82        3.58      0.23 o 
   1  -1  14       22.08       21.95      0.41 o 
   2  -1  14       10.82        8.93      0.32 o 
   3  -1  14        1.45        0.95      0.19 o 
   4  -1  14        0.17        0.33      0.22 o 
  -5   0  14        1.00        1.52      0.29 o 
  -4   0  14       21.92       20.53      0.66 o 
  -3   0  14        1.45        2.54      0.27 o 
  -2   0  14       85.60       87.13      1.16 o 
  -1   0  14      480.16      525.70      6.45 o 
   0   0  14       10.85       11.66      0.39 o 
   1   0  14        4.23        3.22      0.18 o 
   2   0  14       45.68       39.70      0.65 o 
   3   0  14        9.44        8.88      0.38 o 
   4   0  14        3.17        3.47      0.29 o 
   5   0  14        1.00        0.35      0.32 o 
  -5   1  14       22.21       23.19      0.76 o 
  -4   1  14        7.06        6.19      0.61 o 
  -3   1  14        5.52        3.05      0.29 o 
  -2   1  14        8.22        8.94      0.53 o 
  -1   1  14        4.37        3.83      0.22 o 
   0   1  14       11.74       10.04      0.30 o 
   1   1  14       46.21       48.12      0.71 o 
   2   1  14        3.66        3.75      0.59 o 
   3   1  14        0.12       -0.27      0.21 o 
   4   1  14        4.07        3.57      0.32 o 
   5   1  14        1.26        1.15      0.34 o 
  -5   2  14        5.84        6.58      0.46 o 
  -4   2  14        1.55        0.87      0.23 o 
  -3   2  14       27.24       23.73      0.59 o 
  -2   2  14        0.51        0.72      0.15 o 
  -1   2  14        1.62        2.01      0.19 o 
   0   2  14      141.09      141.49      2.08 o 
   1   2  14       18.60       17.87      0.53 o 
   2   2  14       24.67       23.56      0.54 o 
   3   2  14        0.03       -0.31      0.18 o 
   4   2  14       42.07       42.92      1.24 o 
   5   2  14        0.12        0.06      0.28 o 
  -4   3  14       11.89       11.51      0.78 o 
  -3   3  14        6.59        7.24      0.40 o 
  -2   3  14       33.06       30.66      0.77 o 
  -1   3  14        6.63        7.13      0.36 o 
   0   3  14        0.14        0.11      0.15 o 
   1   3  14       12.11       11.70      0.64 o 
   2   3  14        3.49        3.32      0.26 o 
   3   3  14        0.02       -0.24      0.12 o 
   4   3  14        0.34        0.73      0.20 o 
   5   3  14        6.86        6.96      0.79 o 
  -4   4  14        0.84        1.25      0.26 o 
  -3   4  14        2.74        2.96      0.39 o 
  -2   4  14        0.78        1.08      0.21 o 
  -1   4  14        3.80        3.89      0.27 o 
   0   4  14       28.20       29.96      0.70 o 
   1   4  14        1.89        1.97      0.21 o 
   2   4  14        2.64        2.33      0.22 o 
   3   4  14        0.44       -0.02      0.20 o 
   4   4  14        0.43        0.58      0.19 o 
   5   4  14        5.59        5.48      0.55 o 
  -3   5  14        5.41        6.55      0.68 o 
  -2   5  14        0.08       -0.06      0.25 o 
  -1   5  14       14.33       14.95      0.67 o 
   0   5  14        7.19        8.04      0.49 o 
   1   5  14       14.25       12.99      0.87 o 
   2   5  14        0.52        0.23      0.20 o 
   3   5  14        5.65        5.34      0.27 o 
   4   5  14        0.01        0.33      0.18 o 
   5   5  14        0.48        0.23      0.31 o 
  -3   6  14        0.02        0.61      0.36 o 
  -2   6  14        0.81        0.74      0.32 o 
  -1   6  14        0.49        0.21      0.45 o 
   0   6  14        0.00       -0.21      0.21 o 
   1   6  14        0.46        0.40      0.22 o 
   2   6  14        0.02       -0.23      0.19 o 
   3   6  14        0.41        0.59      0.21 o 
   4   6  14        0.02        0.53      0.25 o 
   5   6  14        1.32        1.23      0.31 o 
  -2   7  14        0.02       -0.33      0.30 o 
  -1   7  14       19.29       19.44      0.83 o 
   0   7  14        0.14       -0.48      0.40 o 
   1   7  14        1.01        0.75      0.26 o 
   2   7  14        3.86        3.75      0.69 o 
   3   7  14        0.31        0.25      0.21 o 
   4   7  14        6.12        5.92      0.45 o 
   0   8  14        0.90        0.56      0.32 o 
   1   8  14        0.13       -0.01      0.24 o 
   2   8  14        2.14        2.20      0.32 o 
   3   8  14        0.24       -0.03      0.22 o 
  -3  -5  15        2.76        3.15      0.28 o 
  -2  -5  15        0.08       -0.08      0.17 o 
  -1  -5  15        0.20        0.30      0.17 o 
   0  -5  15        5.23        5.82      0.31 o 
  -4  -4  15        0.29        0.14      0.21 o 
  -3  -4  15        2.54        2.59      0.25 o 
  -2  -4  15        2.50        2.64      0.24 o 
  -1  -4  15        2.92        3.02      0.23 o 
   0  -4  15        2.58        2.81      0.23 o 
   1  -4  15        0.05        0.04      0.18 o 
   2  -4  15        6.71        7.99      0.52 o 
  -5  -3  15        0.26        0.18      0.22 o 
  -4  -3  15        0.01       -0.14      0.19 o 
  -3  -3  15        2.93        2.70      0.24 o 
  -2  -3  15        2.87        2.88      0.18 o 
  -1  -3  15        2.43        2.71      0.19 o 
   0  -3  15       16.43       14.16      0.39 o 
   1  -3  15        1.72        2.39      0.22 o 
   2  -3  15        2.03        2.38      0.34 o 
   3  -3  15        0.83        1.02      0.29 o 
  -5  -2  15        0.87        1.20      0.31 o 
  -4  -2  15        0.49        0.54      0.17 o 
  -3  -2  15        1.73        1.64      0.20 o 
  -2  -2  15        7.72        8.06      0.34 o 
  -1  -2  15        2.94        3.81      0.25 o 
   0  -2  15        6.70        5.93      0.23 o 
   1  -2  15        2.51        2.16      0.22 o 
   2  -2  15        0.44        0.38      0.17 o 
   3  -2  15        8.01        9.55      0.50 o 
  -5  -1  15        0.72        0.94      0.27 o 
  -4  -1  15        0.00       -0.13      0.23 o 
  -3  -1  15        0.01        0.02      0.14 o 
  -2  -1  15       71.24       69.14      1.10 o 
  -1  -1  15       13.10       17.18      0.44 o 
   0  -1  15        8.36        8.62      0.29 o 
   1  -1  15       61.57       52.52      0.75 o 
   2  -1  15        3.41        2.89      0.24 o 
   3  -1  15        3.06        2.36      0.28 o 
   4  -1  15       10.59       13.83      0.60 o 
  -5   0  15        0.92        1.16      0.30 o 
  -4   0  15        0.12        0.26      0.22 o 
  -3   0  15        8.71        7.95      0.42 o 
  -2   0  15        0.34        0.09      0.13 o 
  -1   0  15      148.03      161.94      2.17 o 
   0   0  15      132.39      140.01      1.63 o 
   1   0  15       13.35       15.23      0.35 o 
   2   0  15       26.05       26.07      0.51 o 
   3   0  15        6.28        6.21      0.38 o 
   4   0  15        0.69        1.10      0.26 o 
  -5   1  15        7.94        7.60      0.50 o 
  -4   1  15       16.83       16.76      0.61 o 
  -3   1  15        1.34        0.52      0.21 o 
  -2   1  15        7.39        6.54      0.36 o 
  -1   1  15      173.22      173.31      3.59 o 
   0   1  15        8.46        7.92      0.73 o 
   1   1  15       31.71       31.45      0.97 o 
   2   1  15       24.83       21.11      0.77 o 
   3   1  15       12.33       11.27      0.47 o 
   4   1  15        0.03       -0.20      0.18 o 
   5   1  15        7.41        9.67      0.64 o 
  -5   2  15        2.08        2.15      0.49 o 
  -4   2  15        0.24        0.10      0.25 o 
  -3   2  15       31.64       25.01      0.94 o 
  -2   2  15       32.70       29.03      0.65 o 
  -1   2  15        6.49       11.18      0.52 o 
   0   2  15      177.41      189.70      2.74 o 
   1   2  15       57.64       56.19      1.13 o 
   2   2  15        1.12        0.70      0.19 o 
   3   2  15        0.40        0.07      0.21 o 
   4   2  15        1.25        1.67      0.33 o 
   5   2  15        2.13        1.96      0.37 o 
  -4   3  15        1.94        1.84      0.46 o 
  -3   3  15        0.53        0.68      0.22 o 
  -2   3  15       12.70       11.34      0.46 o 
  -1   3  15        3.73        4.33      0.34 o 
   0   3  15       19.79       20.02      0.61 o 
   1   3  15        4.58        5.26      0.34 o 
   2   3  15        1.72        1.76      0.22 o 
   3   3  15        0.18        0.03      0.14 o 
   4   3  15        0.11       -0.05      0.27 o 
   5   3  15        6.43        5.73      0.83 o 
  -4   4  15        0.65        0.47      0.33 o 
  -3   4  15        3.52        3.23      0.35 o 
  -2   4  15       46.93       47.76      1.05 o 
  -1   4  15        0.14       -0.02      0.17 o 
   0   4  15        0.23        0.25      0.17 o 
   1   4  15       38.65       42.13      0.91 o 
   2   4  15        0.72        0.51      0.19 o 
   3   4  15        4.51        4.78      0.28 o 
   4   4  15        0.51        0.34      0.20 o 
   5   4  15        1.17        1.46      0.47 o 
  -3   5  15        0.69        1.00      0.35 o 
  -2   5  15        0.16        0.22      0.28 o 
  -1   5  15        0.27        0.60      0.27 o 
   0   5  15        8.72        8.41      0.56 o 
   1   5  15        1.63        1.75      0.29 o 
   2   5  15        0.65        0.55      0.21 o 
   3   5  15        3.16        2.66      0.23 o 
   4   5  15        0.10        0.02      0.17 o 
   5   5  15        2.83        2.44      0.27 o 
  -2   6  15        0.03       -0.15      0.29 o 
  -1   6  15        4.23        4.14      0.56 o 
   0   6  15        1.72        1.48      0.30 o 
   1   6  15        4.72        4.61      0.51 o 
   2   6  15        1.52        0.91      0.38 o 
   3   6  15        0.01       -0.01      0.47 o 
   4   6  15        4.25        3.67      0.48 o 
   5   6  15        0.34        0.23      0.27 o 
  -1   7  15        0.01        0.10      0.42 o 
   0   7  15        0.18       -0.09      0.26 o 
   1   7  15        0.36        0.10      0.25 o 
   2   7  15        0.45        0.74      0.28 o 
   3   7  15        0.80        0.77      0.25 o 
   4   7  15        1.20        1.79      0.32 o 
   1   8  15        0.73        0.24      0.26 o 
   2   8  15        9.64       10.39      0.56 o 
   3   8  15        0.24        0.05      0.23 o 
  -2  -5  16        0.14        0.20      0.19 o 
  -1  -5  16        0.00       -0.01      0.17 o 
  -3  -4  16        0.64        0.33      0.19 o 
  -2  -4  16       13.29       17.57      0.51 o 
  -1  -4  16        1.93        1.97      0.22 o 
   0  -4  16        0.02        0.13      0.16 o 
   1  -4  16        0.26        0.14      0.20 o 
  -4  -3  16       10.95       12.26      0.50 o 
  -3  -3  16        0.41        0.37      0.18 o 
  -2  -3  16        1.28        0.74      0.13 o 
  -1  -3  16        5.05        4.26      0.20 o 
   0  -3  16        6.98        5.73      0.29 o 
   1  -3  16        2.61        2.23      0.22 o 
   2  -3  16        3.67        4.53      0.41 o 
  -4  -2  16        1.72        3.02      0.31 o 
  -3  -2  16       22.96       27.52      0.63 o 
  -2  -2  16        2.94        3.52      0.26 o 
  -1  -2  16       16.40       17.83      0.41 o 
   0  -2  16        0.87        0.87      0.14 o 
   1  -2  16        2.01        2.74      0.19 o 
   2  -2  16        0.01       -0.02      0.15 o 
   3  -2  16        1.90        2.49      0.26 o 
  -5  -1  16        2.46        3.67      0.63 o 
  -4  -1  16       11.49       11.45      0.62 o 
  -3  -1  16        2.44        1.60      0.35 o 
  -2  -1  16       36.58       40.18      0.76 o 
  -1  -1  16       19.84       24.29      0.54 o 
   0  -1  16        0.66        1.22      0.16 o 
   1  -1  16       15.15       12.98      0.33 o 
   2  -1  16        0.60        0.64      0.16 o 
   3  -1  16        0.82        0.31      0.30 o 
   4  -1  16        5.43        5.55      0.51 o 
  -5   0  16        3.83        5.52      0.46 o 
  -4   0  16        0.18        0.69      0.25 o 
  -3   0  16        0.00       -0.33      0.16 o 
  -2   0  16        1.71        2.19      0.26 o 
  -1   0  16       26.26       26.54      0.57 o 
   0   0  16        3.26        4.39      0.21 o 
   1   0  16        6.60        6.08      0.33 o 
   2   0  16       19.52       17.36      0.60 o 
   3   0  16        0.01       -0.36      0.18 o 
   4   0  16        0.92        0.87      0.26 o 
  -4   1  16        0.48        0.91      0.27 o 
  -3   1  16        0.00        0.00      0.19 o 
  -2   1  16       10.71       10.45      0.54 o 
  -1   1  16        8.20        7.94      0.49 o 
   0   1  16       11.37       10.98      0.82 o 
   1   1  16        0.14        0.16      0.22 o 
   2   1  16        0.00       -0.10      0.30 o 
   3   1  16        1.07        0.95      0.22 o 
   4   1  16        0.20        0.08      0.21 o 
  -4   2  16        1.60        2.32      0.37 o 
  -3   2  16       29.84       25.16      1.13 o 
  -2   2  16        7.55        7.78      0.50 o 
  -1   2  16       54.96       56.06      2.01 o 
   0   2  16      457.02      473.32      7.45 o 
   1   2  16       38.24       38.66      1.07 o 
   2   2  16        0.62        0.52      0.27 o 
   3   2  16       23.13       22.56      0.67 o 
   4   2  16        2.56        2.16      0.39 o 
   5   2  16        2.60        2.81      0.42 o 
  -4   3  16       15.14       17.09      0.99 o 
  -3   3  16        4.14        3.17      0.49 o 
  -2   3  16        0.21       -0.01      0.19 o 
  -1   3  16        3.21        3.42      0.29 o 
   0   3  16        0.21        0.77      0.21 o 
   1   3  16        5.89        6.85      0.39 o 
   2   3  16        7.30        7.51      0.39 o 
   3   3  16        0.80        0.45      0.19 o 
   4   3  16        0.01       -0.25      0.26 o 
   5   3  16        1.27        0.66      0.31 o 
  -3   4  16        3.09        2.15      0.39 o 
  -2   4  16       45.66       43.13      0.99 o 
  -1   4  16        1.75        1.44      0.23 o 
   0   4  16        3.85        3.99      0.29 o 
   1   4  16      125.07      132.95      3.17 o 
   2   4  16       10.24        8.49      0.41 o 
   3   4  16        1.46        0.60      0.18 o 
   4   4  16        0.23        0.34      0.24 o 
   5   4  16        5.45        5.53      0.70 o 
  -3   5  16        3.52        3.58      0.48 o 
  -2   5  16        0.68        0.62      0.20 o 
  -1   5  16        8.93        8.39      0.34 o 
   0   5  16        0.00        0.01      0.23 o 
   1   5  16        0.22        0.16      0.21 o 
   2   5  16        0.97        0.95      0.22 o 
   3   5  16        0.64        0.14      0.19 o 
   4   5  16        0.00       -0.09      0.24 o 
   5   5  16        0.41        0.17      0.22 o 
  -2   6  16        0.03       -0.36      0.29 o 
  -1   6  16        3.87        4.43      0.46 o 
   0   6  16        0.00       -0.58      0.29 o 
   1   6  16        3.51        4.09      0.40 o 
   2   6  16        5.36        4.75      0.40 o 
   3   6  16        0.27        0.13      0.24 o 
   4   6  16        0.26        0.24      0.30 o 
  -1   7  16        0.14       -0.57      0.51 o 
   0   7  16        4.45        4.10      0.44 o 
   1   7  16        0.37        0.56      0.26 o 
   2   7  16        1.68        1.44      0.30 o 
   3   7  16        0.03        0.11      0.24 o 
   4   7  16        0.32       -0.35      0.24 o 
  -3  -4  17        0.01       -0.10      0.19 o 
  -2  -4  17       12.49       15.94      1.04 o 
  -1  -4  17        0.72        1.10      0.20 o 
   0  -4  17        3.86        4.76      0.36 o 
  -4  -3  17        0.34        0.55      0.24 o 
  -3  -3  17        0.33        0.18      0.13 o 
  -2  -3  17        2.53        2.54      0.21 o 
  -1  -3  17        0.36        0.46      0.18 o 
   0  -3  17        2.14        1.92      0.21 o 
   1  -3  17        4.78        4.92      0.36 o 
  -4  -2  17        2.34        2.96      0.38 o 
  -3  -2  17        0.55        0.43      0.18 o 
  -2  -2  17        0.58        0.44      0.18 o 
  -1  -2  17       20.99       24.70      0.51 o 
   0  -2  17        3.58        3.17      0.20 o 
   1  -2  17        1.47        0.92      0.16 o 
   2  -2  17        0.40        0.91      0.19 o 
  -4  -1  17        2.29        2.42      0.38 o 
  -3  -1  17        3.87        4.38      0.56 o 
  -2  -1  17        0.08        0.27      0.16 o 
  -1  -1  17       12.36       12.77      0.41 o 
   0  -1  17        0.37        0.32      0.14 o 
   1  -1  17        2.36        2.00      0.17 o 
   2  -1  17        5.34        5.88      0.49 o 
   3  -1  17        2.49        2.53      0.38 o 
  -4   0  17        0.02       -0.18      0.22 o 
  -3   0  17        1.36        1.77      0.27 o 
  -2   0  17       13.40       15.56      0.73 o 
  -1   0  17        7.98        8.70      0.55 o 
   0   0  17        0.14        0.23      0.23 o 
   1   0  17        6.56        6.18      0.48 o 
   2   0  17        0.43        0.18      0.19 o 
   3   0  17        0.28       -0.02      0.20 o 
   4   0  17        4.51        5.04      0.42 o 
  -4   1  17        0.97        1.11      0.34 o 
  -3   1  17        0.95        0.30      0.26 o 
  -2   1  17        0.24        0.66      0.39 o 
  -1   1  17       17.39       14.66      0.92 o 
   0   1  17       12.05       14.47      0.92 o 
   1   1  17        2.82        2.54      0.34 o 
   2   1  17       26.29       23.68      0.69 o 
   3   1  17        1.98        1.60      0.26 o 
   4   1  17        1.15        0.56      0.25 o 
  -4   2  17        0.00       -0.28      0.28 o 
  -3   2  17        1.39        1.05      0.31 o 
  -2   2  17        2.28        1.77      0.30 o 
  -1   2  17        0.06       -0.09      0.22 o 
   0   2  17        2.41        4.26      0.57 o 
   1   2  17       29.84       29.72      1.33 o 
   2   2  17        6.61        6.59      0.54 o 
   3   2  17        0.30        0.20      0.20 o 
   4   2  17        0.24        0.27      0.27 o 
  -4   3  17        3.27        3.42      0.58 o 
  -3   3  17        6.12        5.86      0.63 o 
  -2   3  17        0.60        0.54      0.37 o 
  -1   3  17        0.45        0.62      0.21 o 
   0   3  17       74.54       79.90      1.58 o 
   1   3  17        0.22       -0.32      0.21 o 
   2   3  17        4.26        4.19      0.28 o 
   3   3  17        9.98        9.89      0.57 o 
   4   3  17        4.08        3.61      0.41 o 
  -3   4  17        0.04        0.02      0.25 o 
  -2   4  17        0.58        0.42      0.22 o 
  -1   4  17        6.82        5.92      0.37 o 
   0   4  17        8.81        8.62      0.42 o 
   1   4  17        1.33        2.84      0.33 o 
   2   4  17        4.54        2.85      0.30 o 
   3   4  17        0.18        0.05      0.17 o 
   4   4  17        0.89        0.96      0.42 o 
  -2   5  17        0.16        0.15      0.33 o 
  -1   5  17        6.90        6.91      0.35 o 
   0   5  17        0.35        0.21      0.17 o 
   1   5  17       15.93       16.94      0.52 o 
   2   5  17        0.31        0.66      0.29 o 
   3   5  17        0.02       -0.34      0.17 o 
   4   5  17        0.47        0.54      0.22 o 
  -1   6  17        4.98        5.75      0.56 o 
   0   6  17        0.01        0.07      0.63 o 
   1   6  17        0.00        0.22      0.26 o 
   2   6  17        2.19        2.08      0.36 o 
   3   6  17        0.17       -0.36      0.25 o 
   4   6  17        0.40        0.22      0.28 o 
   0   7  17        0.82        0.92      0.34 o 
   1   7  17        1.25        0.93      0.31 o 
   2   7  17        2.52        2.60      0.36 o 
   3   7  17        0.28        0.00      0.31 o 
  -3  -3  18        2.81        3.94      0.27 o 
  -2  -3  18        4.46        4.84      0.23 o 
  -1  -3  18        0.03       -0.19      0.16 o 
   0  -3  18        0.00       -0.12      0.16 o 
   1  -3  18        7.90        9.78      0.43 o 
  -3  -2  18        6.26        6.76      0.42 o 
  -2  -2  18        0.56        0.28      0.18 o 
  -1  -2  18        2.68        3.51      0.22 o 
   0  -2  18        0.93        0.67      0.15 o 
   1  -2  18        1.01        1.72      0.22 o 
   2  -2  18        0.25        0.04      0.22 o 
  -4  -1  18        8.34        8.04      0.81 o 
  -3  -1  18       11.76       12.05      1.10 o 
  -2  -1  18        0.01       -0.24      0.24 o 
  -1  -1  18        0.42        0.66      0.18 o 
   0  -1  18        3.36        2.57      0.22 o 
   1  -1  18        3.81        2.33      0.29 o 
   2  -1  18        0.02       -0.23      0.23 o 
   3  -1  18        1.11        0.96      0.32 o 
  -4   0  18        4.47        3.49      0.44 o 
  -3   0  18        1.48        2.05      0.36 o 
  -2   0  18       19.15       25.25      1.32 o 
  -1   0  18        5.11        4.97      0.45 o 
   0   0  18        6.20        7.52      0.53 o 
   1   0  18        0.13        0.14      0.18 o 
   2   0  18        1.46        1.32      0.24 o 
   3   0  18        0.35        0.61      0.24 o 
  -4   1  18        0.76        0.74      0.59 o 
  -3   1  18        5.87        6.22      0.51 o 
  -2   1  18        0.66        0.57      0.26 o 
  -1   1  18       34.27       37.21      1.60 o 
   0   1  18        3.59        4.00      0.42 o 
   1   1  18        0.01       -0.09      0.23 o 
   2   1  18       18.10       15.55      0.57 o 
   3   1  18        0.24        0.41      0.21 o 
   4   1  18        0.05       -0.35      0.21 o 
  -3   2  18        0.37        0.61      0.31 o 
  -2   2  18        0.00        0.28      0.24 o 
  -1   2  18        0.34        0.73      0.27 o 
   0   2  18       13.17       12.39      0.85 o 
   1   2  18        0.09        0.44      0.25 o 
   2   2  18        1.64        1.55      0.33 o 
   3   2  18        6.75        6.48      0.42 o 
   4   2  18        0.17        0.12      0.38 o 
  -3   3  18        0.08       -0.03      0.35 o 
  -2   3  18        0.08        0.16      0.35 o 
  -1   3  18        3.54        3.54      0.51 o 
   0   3  18       22.55       22.80      0.81 o 
   1   3  18        3.74        3.23      0.52 o 
   2   3  18        0.96        1.02      0.28 o 
   3   3  18        4.69        4.43      0.45 o 
   4   3  18        0.14       -0.31      0.26 o 
  -3   4  18        0.65        1.48      0.41 o 
  -2   4  18       12.88       11.08      0.50 o 
  -1   4  18        4.01        3.70      0.32 o 
   0   4  18       11.69       12.36      0.86 o 
   1   4  18      137.22      145.35      2.54 o 
   2   4  18       17.07       16.93      0.59 o 
   3   4  18        0.01       -0.35      0.22 o 
   4   4  18        3.22        3.41      0.57 o 
  -2   5  18        0.97        0.87      0.21 o 
  -1   5  18        0.02        0.09      0.18 o 
   0   5  18        0.46        0.14      0.18 o 
   1   5  18        4.50        5.63      0.48 o 
   2   5  18        0.86        0.96      0.23 o 
   3   5  18        1.00        0.48      0.21 o 
   4   5  18        0.84        1.20      0.43 o 
  -1   6  18       18.20       19.19      0.86 o 
   0   6  18        0.46        0.41      0.30 o 
   1   6  18        1.21        1.23      0.39 o 
   2   6  18       37.44       36.93      2.03 o 
   3   6  18        3.03        2.00      0.36 o 
   1   7  18        0.16        0.34      0.29 o 
   2   7  18        0.13        0.57      0.30 o 
  -1  -3  19        0.00       -0.21      0.17 o 
  -3  -2  19        3.27        3.66      0.52 o 
  -2  -2  19        0.41        0.49      0.27 o 
  -1  -2  19       14.34       18.72      0.43 o 
   0  -2  19        2.56        3.27      0.23 o 
   1  -2  19        5.86        6.39      0.51 o 
  -3  -1  19        0.36       -0.19      0.38 o 
  -2  -1  19        2.04        1.84      0.53 o 
  -1  -1  19        0.41        0.06      0.40 o 
   0  -1  19        1.41        1.42      0.46 o 
   1  -1  19        3.35        2.55      0.34 o 
   2  -1  19        0.74        0.42      0.47 o 
  -3   0  19        6.98       10.28      0.93 o 
  -2   0  19        5.58        5.91      0.54 o 
  -1   0  19        0.27        0.23      0.29 o 
   0   0  19       26.17       30.41      1.07 o 
   1   0  19        2.77        2.28      0.28 o 
   2   0  19        0.24        0.12      0.20 o 
   3   0  19        0.21        0.31      0.24 o 
  -3   1  19        8.57       10.38      0.62 o 
  -2   1  19        7.85        9.20      0.57 o 
  -1   1  19        3.96        3.64      0.59 o 
   0   1  19        9.55        9.43      0.67 o 
   1   1  19        0.00        0.09      0.36 o 
   2   1  19        0.54        0.73      0.23 o 
   3   1  19        2.54        2.46      0.39 o 
  -3   2  19        0.93        1.10      0.41 o 
  -2   2  19        2.49        3.47      0.40 o 
  -1   2  19       16.99       20.40      0.79 o 
   0   2  19        3.79        4.38      0.61 o 
   1   2  19        2.18        2.63      0.37 o 
   2   2  19        2.14        2.44      0.53 o 
   3   2  19        0.06        0.30      0.23 o 
  -3   3  19        0.62        1.03      0.44 o 
  -2   3  19        1.01        0.58      0.40 o 
  -1   3  19        0.58        0.80      0.38 o 
   0   3  19        0.10        0.47      0.37 o 
   1   3  19        3.66        3.04      0.51 o 
   2   3  19        0.24       -0.11      0.24 o 
   3   3  19        2.64        2.91      0.40 o 
  -2   4  19        2.19        1.13      0.40 o 
  -1   4  19        0.01        0.12      0.21 o 
   0   4  19        0.51        0.58      0.22 o 
   1   4  19       12.35       15.14      0.56 o 
   2   4  19        1.50        1.05      0.43 o 
   3   4  19        0.99        1.38      0.32 o 
  -1   5  19        0.30        0.09      0.20 o 
   0   5  19        0.00       -0.17      0.20 o 
   1   5  19       12.43       15.09      0.53 o 
   2   5  19        0.01       -0.03      0.36 o 
   3   5  19        0.26        0.24      0.21 o 
   0   6  19        0.76        0.34      0.31 o 
   1   6  19        3.79        3.64      0.45 o 
   2   6  19        6.66       10.57      0.95 o 
  -1  -2  20        2.09        1.97      0.28 o 
   0  -2  20        0.06       -0.08      0.22 o 
  -2  -1  20        7.56        9.17      0.93 o 
  -1  -1  20        0.87        0.82      0.48 o 
   0  -1  20        0.12        0.04      0.23 o 
   1  -1  20        0.04       -0.09      0.23 o 
  -3   0  20        0.05        0.11      0.51 o 
  -2   0  20        1.76        1.95      0.40 o 
  -1   0  20        0.03       -0.01      0.40 o 
   0   0  20        0.94        1.05      0.35 o 
   1   0  20        0.16        0.14      0.21 o 
   2   0  20        1.29        1.78      0.29 o 
  -3   1  20        4.37        4.77      0.51 o 
  -2   1  20        4.31        4.96      0.71 o 
  -1   1  20        0.36        0.54      0.47 o 
   0   1  20        3.91        4.43      0.87 o 
   1   1  20        0.63        0.18      0.29 o 
   2   1  20        0.33        0.02      0.22 o 
  -2   2  20        0.17        0.35      0.30 o 
  -1   2  20        3.04        3.89      0.64 o 
   0   2  20        1.56        0.65      0.43 o 
   1   2  20        0.23        0.55      0.30 o 
   2   2  20        1.53        2.08      0.56 o 
   3   2  20        0.26       -0.12      0.22 o 
  -2   3  20        0.76        0.56      0.41 o 
  -1   3  20        0.11       -0.28      0.34 o 
   0   3  20       10.35        9.83      0.79 o 
   1   3  20        0.06        0.24      0.37 o 
   2   3  20        0.01       -0.01      0.27 o 
   3   3  20        6.31        5.16      0.40 o 
  -1   4  20        0.01       -0.09      0.31 o 
   0   4  20        0.00        0.43      0.35 o 
   1   4  20        1.77        2.54      0.49 o 
   2   4  20        0.61        0.73      0.46 o 
   3   4  20        0.25        0.21      0.39 o 
  -1   5  20        0.08        0.07      0.20 o 
   0   5  20        0.55        0.30      0.21 o 
   1   5  20       13.56       13.80      0.53 o 
   2   5  20        0.69        0.65      0.25 o 
  -2   0  21        5.64        7.09      0.62 o 
  -1   0  21        0.89        0.55      0.33 o 
   0   0  21        5.07        5.52      0.55 o 
   1   0  21        1.98        2.62      0.32 o 
  -2   1  21        0.05       -0.18      0.45 o 
  -1   1  21        2.13        2.75      0.43 o 
   0   1  21        0.66        1.24      0.35 o 
   1   1  21        0.84        1.20      0.37 o 
  -2   2  21        7.82       10.10      0.65 o 
  -1   2  21        7.39        7.62      0.82 o 
   0   2  21        0.66        1.25      0.46 o 
   1   2  21       10.22       11.62      0.67 o 
   2   2  21        0.44        0.28      0.30 o 
  -1   3  21        3.39        3.53      0.62 o 
   0   3  21        4.14        4.28      0.62 o 
   1   3  21        1.27        1.12      0.33 o 
   2   3  21        0.01       -0.29      0.27 o 
   0   4  21        6.64        7.72      0.69 o 
   1   4  21        1.64        1.58      0.46 o 
   2   4  21        1.11        1.15      0.57 o 
   0   2  22        0.08       -0.24      0.30 o 
                                                 
